# Supplementary material for: DNA methylation patterns associated with konzo in Sub-Saharan Africa
Source: Clin Epigenetics. 2022 Dec 19;14:179. doi: 10.1186/s13148-022-01372-x (PMC9764695; doi:10.1186/s13148-022-01372-x)
Supplement: Supplementary file 1 — Additional file 1: Table S1. Sample collection information. Sample IDs were relabeled with "Analysis ID" for improved readability on figures. Cohort specific information, location of sample collection, and age are also provided (average age = 13 years old). Table S2. Beta values of all konzo case and control samples. Beta values for individual konzo samples are labeled columns K1–K16; beta values for individual control samples are labeled C1–C16. Averages for both groups are labeled Average_Konzo_Bvalue and Average_Contrl_Bvalue. Mean for each group is labeled Average_Konzo_Bvalue_Total and Average_Contrl_Bvalue_Total. Table S3. DNA Methylation analysis tools, functions and references. Table S4. Output significantly differentially methylated probes from bioinformatic analysis. Threshold for significance: FDR p value < 0.05, log2 fold-change of less than or equal to − 1 or greater than or equal to 1. Column headers include the Illumina ID (IlmnID), Chromosome Number (Chromosome) and location (Coordinate_start or Coordinate_end), positive or negative strand (Strand), gene name (Name), location of probe to CpG (Group), log2 fold-change value (logFC), and FDR adjusted p value (adj.P.Val). Table S5. Output significantly differentially methylated probes from bioinformatic analysis with immune cell fraction analysis. Threshold for significance: FDR p value < 0.05, log2 fold-change of less than or equal to − 1 or greater than or equal to 1. Column headers include the Illumina ID (IlmnID), Chromosome Number (Chromosome) and location (Coordinate_start or Coordinate_end), positive or negative strand (Strand), gene name (Name), location of probe to CpG (Group), log2 fold-change value (logFC), and FDR adjusted p value (adj.P.Val). Table S6. Cell-type fraction means for Konzo cases and controls. Standard deviation (sd) was calculated for each mean. Column headers include: cell type (CellType), cohort specifics (Condition), mean (Mean), standard deviation (sd), and Upper (mean + s [file 13148_2022_1372_MOESM1_ESM.xlsx]

## Sheet: Table_S1
Supplemental Table 1. Sample collection information. Sample IDs were relabeled with "Analysis ID" for improved readability on figures. Cohort specific information, location of sample collection, and age are also provided (average age = 13 years old).
studyID	analysisID	Site	Status	Gender	Age
221	C1	Bukavu	control	M	16
2211	C10	Bukavu	control	F	17
2212	C11	Bukavu	control	F	15
2217	C12	Bukavu	control	F	8
1226	C13	Kahemba	control	F	8
1234	C14	Kahemba	control	F	10
1236	C15	Kahemba	control	F	12
1299	C16	Kahemba	control	F	5
223	C2	Bukavu	control	M	12
225	C3	Bukavu	control	M	15
229	C4	Bukavu	control	M	15
2215	C5	Bukavu	control	M	15
2213	C6	Bukavu	control	M	16
2218	C7	Bukavu	control	M	14
1267	C8	Kahemba	control	M	12
2210	C9	Bukavu	control	F	16
211	K1	Bukavu	case	M	15
216	K10	Bukavu	case	F	17
217	K11	Bukavu	case	F	17
218	K12	Bukavu	case	F	15
2110	K13	Bukavu	case	F	17
119	K14	Kahemba	case	F	11
1125	K15	Kahemba	case	F	6
1132	K16	Kahemba	case	F	17
214	K2	Bukavu	case	M	17
219	K3	Bukavu	case	M	18
215	K4	Bukavu	case	M	17
2113	K5	Bukavu	case	M	16
2116	K6	Bukavu	case	M	18
1112	K7	Kahemba	case	M	7
1120	K8	Kahemba	case	M	5
212	K9	Bukavu	case	F	17

## Sheet: Table_S2
Supplemental Table 2. Beta-values of all konzo case and control samples. Beta-values for individual konzo samples are labeled columns K1-K16; beta-values for individual control samples are labeled C1-C16. Averages for both groups are labeled Average_Konzo_Bvalue and Average_Contrl_Bvalue. Mean for each group is labeled Average_Konzo_Bvalue_Total and Average_Contrl_Bvalue_Total.
	K14	K1	K9	K2	K4	K10	K11	K12	K3	K7	K8	K15	K16	K13	K5	K6	Average_Konzo_Bvalue	C1	C2	C3	C4	C13	C14	C15	C8	C16	C9	C10	C11	C6	C5	C12	C7	Average_Contrl_Bvalue
cg14078231	0.0530699	0.0439248	0.0455535	0.0410986	0.0413871	0.0444444	0.0512325	0.0654206	0.0946715	0.056478	0.0554762	0.0511424	0.0373208	0.0412325	0.0426214	0.0751168	0.0525119	0.0455748	0.193662	0.272975	0.0378917	0.323333	0.294118	0.0728924	0.263618	0.394495	0.0682019	0.0505243	0.05792	0.0644946	0.0531839	0.353958	0.0568262	0.162729
cg22701078	0.0876158	0.0857219	0.0767857	0.0766784	0.093218	0.087795	0.0382834	0.124851	0.0406291	0.069936	0.0513419	0.0316794	0.0654339	0.00746491	0.10436	0.0359538	0.0673593	0.110401	0.188759	0.168288	0.11402	0.0821391	0.111688	0.0935006	0.0886177	0.202608	0.161449	0.108546	0.0975354	0.169628	0.098348	0.209552	0.187034	0.137007
cg15714196	0.0202173	0.0321133	0.044905	0.0318182	0.0425726	0.034708	0.0539009	0.0479884	0.0109271	0.0528935	0.0716158	0.0347089	0.00752186	0.038826	0.022235	0.0451444	0.037006	0.0408847	0.0556168	0.0485518	0.0456469	0.0745037	0.0553714	0.14152	0.0527505	0.0967101	0.0461816	0.0536972	0.0882767	0.0640252	0.0556321	0.0949692	0.0638644	0.0673876
cg11205824	0.0141063	0.0644258	0.0526632	0.0614468	0.0575351	0.0455151	0.00458872	0.0795306	0.0337192	0.0571034	0.0555438	0.0592492	0.0587329	0.0721631	0.0689998	0.0546926	0.052501	0.0651834	0.045878	0.0809384	0.0811862	0.150277	0.0630344	0.0930192	0.0803712	0.122649	0.0724832	0.0826385	0.0714583	0.0993774	0.0762261	0.14802	0.12963	0.0913981
cg21942430	0.053206	0.0739543	0.102452	0.0947123	0.05553	0.0690951	0.0852608	0.100087	0.0473104	0.0666505	0.0794631	0.0504257	0.0473112	0.119627	0.105351	0.0137807	0.0727635	0.101393	0.102342	0.0959542	0.13351	0.144287	0.0957297	0.228269	0.084133	0.150107	0.126527	0.163389	0.180609	0.12558	0.128064	0.313578	0.121046	0.143407
cg01355374	0.0105147	0.0779252	0.0731839	0.0968724	0.0760756	0.0590504	0.0281865	0.0957375	0.0558579	0.0557113	0.0507033	0.135373	0.0831354	0.0853232	0.0247977	0.0392063	0.0654784	0.0718479	0.173647	0.193258	0.102515	0.172012	0.0925687	0.0825789	0.0658629	0.211808	0.072428	0.0654349	0.104231	0.110747	0.0901082	0.237363	0.155991	0.12515
cg04873927	0.109923	0.0568571	0.0727586	0.0551039	0.0835727	0.102008	0.0931641	0.0516851	0.0771487	0.0533107	0.0265045	0.0494687	0.145567	0.101474	0.0868774	0.0731786	0.0774126	0.100889	0.132941	0.258587	0.152036	0.0888707	0.0729881	0.121224	0.119106	0.256803	0.11357	0.0960362	0.19411	0.0747731	0.112734	0.344881	0.268777	0.15677
cg10247864	0.0379147	0.0928814	0.0990566	0.0700637	0.0942393	0.0437184	0.143965	0.122376	0.0659543	0.17766	0.0533451	0.0759777	0.116785	0.114821	0.0906527	0.127281	0.0954182	0.123014	0.18545	0.272307	0.135268	0.213343	0.149541	0.113388	0.149115	0.364398	0.215924	0.170505	0.172965	0.273453	0.114853	0.226911	0.223461	0.193993
cg14859874	0.0337471	0.0327931	0.0342224	0.026345	0.0304969	0.0382481	0.0209062	0.0412751	0.337252	0.0313114	0.330193	0.0382866	0.0418639	0.0407761	0.0479674	0.0376881	0.0727108	0.290372	0.0396807	0.285597	0.339675	0.593537	0.341888	0.387129	0.0344055	0.0419219	0.0486208	0.0367924	0.0497272	0.053814	0.370743	0.3552	0.376064	0.227823
cg08660938	0.0724352	0.0653999	0.0480688	0.0707872	0.070107	0.0581437	0.0641234	0.0865133	0.0784111	0.0645413	0.0482713	0.0625235	0.0782828	0.0453443	0.0778283	0.071248	0.0663768	0.104174	0.208204	0.189533	0.156928	0.199302	0.0581751	0.084637	0.0687291	0.0976253	0.213768	0.247953	0.0526878	0.138727	0.12217	0.122323	0.0888283	0.13461
cg02458406	0.464404	0.84977	0.835649	0.409601	0.445482	0.421224	0.819562	0.831614	0.435292	0.43445	0.430384	0.441936	0.803348	0.447483	0.428486	0.813005	0.581981	0.847075	0.875587	0.866261	0.787207	0.819903	0.83718	0.871634	0.462236	0.898007	0.826278	0.860063	0.822558	0.800431	0.840834	0.862624	0.844272	0.820134
cg00074735	0.244195	0.212963	0.229726	0.108161	0.0896433	0.202205	0.0806486	0.123214	0.115569	0.112154	0.11264	0.117005	0.114082	0.12495	0.116256	0.100902	0.13777	0.193241	0.151738	0.2493	0.206023	0.268795	0.0858288	0.213785	0.158567	0.335687	0.266902	0.312719	0.218282	0.276471	0.482875	0.43601	0.151941	0.25051
cg02115282	0.123799	0.108721	0.0499102	0.036766	0.0972092	0.0729002	0.0857879	0.0763868	0.0338323	0.116615	0.0490446	0.0985704	0.0467391	0.0593115	0.0970901	0.13213	0.0803008	0.108773	0.178022	0.256519	0.113747	0.164589	0.114216	0.094614	0.0916079	0.243883	0.110618	0.14991	0.139386	0.156674	0.0842602	0.396266	0.195783	0.162429
cg05209527	0.102304	0.084666	0.144206	0.091925	0.14065	0.0757172	0.0785555	0.0857575	0.0493404	0.093692	0.0943125	0.0102133	0.0961869	0.121858	0.11453	0.158186	0.0963812	0.12454	0.185099	0.175242	0.250662	0.203775	0.0841874	0.181167	0.0931515	0.310481	0.0996678	0.06551	0.149788	0.278525	0.15984	0.307075	0.180891	0.1781
ch.2.1302556R	0.141509	0.169439	0.095264	0.0961969	0.114754	0.0691574	0.137242	0.0415242	0.109745	0.111111	0.172589	0.146011	0.110683	0.120059	0.132936	0.183965	0.122012	0.124765	0.261261	0.296268	0.188782	0.271938	0.208102	0.14433	0.0811018	0.31599	0.246823	0.194013	0.31943	0.19863	0.126714	0.294579	0.288757	0.222593
cg07476726	0.814494	0.894036	0.877382	0.851127	0.87304	0.867568	0.865029	0.897914	0.876177	0.882304	0.881759	0.870041	0.846308	0.842538	0.892075	0.901258	0.870816	0.914488	0.831804	0.869145	0.848565	0.700174	0.520197	0.879977	0.601607	0.619191	0.560268	0.627965	0.578571	0.810048	0.91075	0.705974	0.86867	0.740462
cg19539318	0.175905	0.132286	0.0162171	0.196883	0.156863	0.0436747	0.230065	0.121737	0.166667	0.233594	0.126993	0.155918	0.175842	0.199145	0.123412	0.173116	0.15177	0.233786	0.316825	0.24443	0.181717	0.19416	0.2333	0.314607	0.229879	0.42081	0.215747	0.219484	0.200138	0.24969	0.208742	0.343335	0.23456	0.252576
cg11862180	0.477289	0.603328	0.334544	0.497642	0.48438	0.335586	0.639501	0.577711	0.659737	0.428605	0.415983	0.312454	0.193127	0.516102	0.211939	0.608071	0.456	0.435976	0.564952	0.572706	0.65716	0.647174	0.768274	0.679737	0.72257	0.80893	0.683068	0.781579	0.721354	0.709424	0.713806	0.637908	0.260054	0.647792
cg03650730	0.0257669	0.0157531	0.0184536	0.054529	0.037485	0.0231753	0.018563	0.0207542	0.024987	0.00246199	0.0163912	0.0198319	0.0454318	0.0361366	0.024811	0.0126863	0.0248261	0.042399	0.0298515	0.0216411	0.0494953	0.028222	0.0826603	0.0431839	0.0283734	0.0467387	0.0492096	0.0284109	0.0285714	0.0990014	0.0494902	0.0965979	0.0298671	0.0471071
cg10537319	0.0601935	0.0284383	0.0501823	0.0375323	0.0307892	0.0302223	0.0288316	0.0532309	0.0221504	0.0393746	0.0167677	0.011036	0.0591795	0.0402693	0.0134153	0.034092	0.0347316	0.0829637	0.0828092	0.0593301	0.0633241	0.0380796	0.0824281	0.0594043	0.0532387	0.0571854	0.0614793	0.0493871	0.0778205	0.0583992	0.0461932	0.135963	0.0533066	0.066332
cg14298807	0.228544	0.276841	0.314231	0.317578	0.229421	0.332973	0.186029	0.0670492	0.0687177	0.312287	0.0502295	0.285047	0.073946	0.414103	0.403286	0.0506569	0.225684	0.0581286	0.0509198	0.038399	0.225857	0.0576896	0.327812	0.0596907	0.049968	0.0475821	0.0491117	0.0455874	0.0654354	0.332057	0.0745416	0.0640466	0.0633549	0.100636
cg08882146	0.0672478	0.0974784	0.171794	0.14714	0.147426	0.0749365	0.0145439	0.0518624	0.0795136	0.139928	0.140546	0.00984966	0.0790692	0.0703441	0.0932994	0.129265	0.0946402	0.148583	0.205904	0.22601	0.148674	0.154748	0.180402	0.0968733	0.0984237	0.331346	0.126026	0.140931	0.122396	0.264803	0.0746758	0.255183	0.214634	0.174351
cg03465756	0.557173	0.522013	0.93601	0.88256	0.893048	0.576588	0.526708	0.581866	0.89196	0.533435	0.889219	0.909879	0.504086	0.893829	0.553162	0.8777	0.720577	0.915338	0.56456	0.910536	0.904626	0.897676	0.895106	0.928801	0.907204	0.924202	0.947166	0.93237	0.885054	0.898211	0.902043	0.875211	0.919009	0.887945
cg07431069	0.0438879	0.0491701	0.0967357	0.0420211	0.0140239	0.0484133	0.071088	0.0595886	0.0681067	0.0524657	0.0630115	0.0540599	0.0543297	0.0567376	0.0526147	0.0532305	0.0549678	0.0283892	0.142256	0.0958668	0.108582	0.148786	0.0594623	0.103091	0.0453167	0.212454	0.13997	0.153578	0.110599	0.198504	0.0744607	0.106715	0.0633616	0.111962
cg15760943	0.124733	0.0991839	0.0847779	0.0602564	0.112493	0.048342	0.0357644	0.0503115	0.102585	0.0862647	0.030136	0.0674068	0.108952	0.0948276	0.103059	0.0922555	0.0813343	0.12923	0.144254	0.219949	0.133089	0.192913	0.0898676	0.108601	0.103203	0.235534	0.136646	0.0744107	0.0931948	0.219381	0.110582	0.218978	0.21759	0.151714
cg20320494	0.424797	0.0977929	0.293767	0.728736	0.688457	0.152517	0.374276	0.462069	0.376913	0.116848	0.328582	0.260976	0.285303	0.684023	0.192334	0.290017	0.359838	0.0795289	0.0891585	0.0715688	0.079893	0.180842	0.0771185	0.13309	0.250869	0.134565	0.116117	0.206032	0.154134	0.225539	0.385358	0.0501816	0.224063	0.153629
cg19819404	0.41779	0.139771	0.330317	0.574259	0.599325	0.181389	0.392608	0.477491	0.376609	0.135302	0.32402	0.318774	0.341321	0.654977	0.207704	0.327158	0.362426	0.11421	0.103494	0.0791509	0.0777607	0.25446	0.105065	0.125225	0.298371	0.203358	0.156845	0.262183	0.172723	0.234888	0.351657	0.0641294	0.246741	0.178141
cg22831726	0.410739	0.0675257	0.333038	0.69299	0.641042	0.198066	0.45717	0.565992	0.420551	0.133652	0.332882	0.347039	0.380518	0.68954	0.15785	0.318991	0.384224	0.0622166	0.0658778	0.0847019	0.0724767	0.273816	0.0465944	0.0926636	0.317859	0.126831	0.119889	0.239584	0.160246	0.229226	0.444506	0.0389989	0.221577	0.162317
cg12717203	0.458998	0.0789088	0.394912	0.782916	0.742483	0.225394	0.523458	0.640246	0.476825	0.13377	0.367182	0.354206	0.355927	0.822759	0.194482	0.365665	0.432383	0.0712466	0.0720206	0.0629152	0.0581386	0.319121	0.064577	0.141906	0.291308	0.167218	0.125845	0.261531	0.140007	0.311946	0.474388	0.0609961	0.262278	0.18034
cg21149944	0.440469	0.0843594	0.394647	0.689733	0.635062	0.222222	0.494672	0.594163	0.434925	0.114053	0.355511	0.344582	0.35474	0.696523	0.150578	0.40642	0.400791	0.0874921	0.0466412	0.0501552	0.0724931	0.310051	0.0566009	0.095665	0.286865	0.209318	0.102461	0.236103	0.142102	0.267014	0.464135	0.0449134	0.266557	0.17116
cg10197305	0.433087	0.136753	0.377134	0.592351	0.60237	0.223262	0.435588	0.453636	0.392388	0.154642	0.351687	0.351565	0.387417	0.59732	0.242839	0.361504	0.380846	0.114273	0.0545105	0.0754591	0.0666386	0.395883	0.0683481	0.144895	0.322411	0.221151	0.18121	0.258417	0.255286	0.343252	0.404775	0.0227271	0.305612	0.202178
cg05388281	0.462243	0.134019	0.416522	0.740896	0.774127	0.260984	0.370458	0.536267	0.423361	0.145701	0.398204	0.275682	0.476935	0.813981	0.285003	0.346647	0.428814	0.135932	0.0969348	0.128274	0.123541	0.427305	0.111762	0.1647	0.345808	0.271594	0.192138	0.256348	0.326254	0.32879	0.377021	0.0659806	0.258766	0.225697
ch.4.1647744F	0.0887877	0.07322	0.166667	0.0587525	0.0853321	0.0866142	0.121734	0.090691	0.161886	0.0546448	0.0774464	0.0671362	0.0512532	0.0885036	0.11214	0.0259399	0.0881718	0.167008	0.240632	0.240143	0.152597	0.136521	0.117447	0.123197	0.102422	0.394379	0.135847	0.153001	0.179503	0.253749	0.119234	0.14588	0.043214	0.169048
cg09618380	0.906929	0.928617	0.855305	0.817303	0.877323	0.854675	0.879457	0.86898	0.927019	0.880276	0.90566	0.965548	0.981877	0.852558	0.882353	0.807788	0.886979	0.776441	0.778329	0.719212	0.81849	0.737279	0.85103	0.913546	0.92218	0.721799	0.781548	0.861098	0.791473	0.703003	0.833069	0.665568	0.746286	0.788772
ch.4.2714611R	0.108717	0.0741329	0.0256805	0.0487246	0.04669	0.0309317	0.0316788	0.0907534	0.0152468	0.0915671	0.0650978	0.0596587	0.0950662	0.0627215	0.0678798	0.0366873	0.0594522	0.0750591	0.1168	0.120611	0.0677343	0.167106	0.0483712	0.0440019	0.0735816	0.19609	0.106105	0.117259	0.0848656	0.123503	0.0799314	0.272845	0.204507	0.118648
cg16116318	0.751147	0.79824	0.437154	0.444087	0.452832	0.405425	0.794963	0.817741	0.790075	0.80132	0.770162	0.845826	0.446089	0.747923	0.836389	0.811232	0.684413	0.822616	0.884461	0.86618	0.776744	0.785904	0.825829	0.829923	0.83954	0.889727	0.812918	0.868047	0.796564	0.769728	0.791149	0.827869	0.830586	0.826112
cg06452583	0.0123443	0.00500528	0.00873611	0.00799461	0.0180615	0.0128893	0.0192647	0.0193014	0.00878672	0.0285958	0.00983543	0.0131579	0.00892773	0.0263452	0.00781621	0.0150292	0.0138807	0.0180486	0.0269571	0.0414069	0.0206017	0.0339001	0.02283	0.0215005	0.0219676	0.0198263	0.0168813	0.0117962	0.0331983	0.0257647	0.0297752	0.0487536	0.0301433	0.0264595
cg23232844	0.0767066	0.142857	0.0823364	0.107011	0.0471832	0.0548152	0.261074	0.203501	0.0831922	0.0647339	0.216388	0.20332	0.227553	0.185593	0.125568	0.0892857	0.135695	0.139767	0.108685	0.390793	0.181278	0.117399	0.292654	0.319085	0.110179	0.384437	0.288927	0.190936	0.343902	0.413498	0.227494	0.147522	0.324538	0.248818
cg07599136	0.784732	0.825541	0.826107	0.795781	0.791736	0.441007	0.825639	0.82996	0.796093	0.549824	0.806816	0.804504	0.450383	0.498985	0.535668	0.428464	0.686953	0.827549	0.854667	0.842382	0.833925	0.813127	0.838837	0.866808	0.841447	0.870822	0.806483	0.833665	0.686765	0.829507	0.839773	0.865046	0.84966	0.831279
cg12028499	0.888188	0.850759	0.884235	0.863782	0.876002	0.876648	0.91271	0.851094	0.540431	0.859515	0.859486	0.866065	0.890669	0.848138	0.850467	0.883873	0.850129	0.905665	0.59123	0.795319	0.567507	0.713539	0.521575	0.57197	0.542486	0.618725	0.843633	0.895138	0.585882	0.815415	0.853052	0.759804	0.833681	0.713414
cg05225431	0.0761421	0.0602445	0.0749161	0.0805651	0.124082	0.0832769	0.0852684	0.100337	0.0676692	0.0374065	0.0968617	0.106121	0.086893	0.112102	0.111858	0.104103	0.0879904	0.105482	0.307867	0.199071	0.160951	0.216454	0.120046	0.0860141	0.0914616	0.212216	0.153341	0.121582	0.12627	0.170143	0.111741	0.306818	0.179283	0.166796
cg17598923	0.40175	0.475317	0.363487	0.44597	0.412865	0.482916	0.558685	0.597163	0.45746	0.459334	0.479587	0.453317	0.486394	0.432045	0.678347	0.535121	0.482485	0.585673	0.806674	0.709246	0.640722	0.690664	0.575802	0.582877	0.651287	0.624244	0.72078	0.673344	0.605792	0.653147	0.617536	0.729497	0.601275	0.654285
cg13982568	0.0513434	0.0476907	0.0894855	0.0908692	0.0736282	0.0649724	0.0718847	0.0295804	0.0180996	0.0382255	0.0171278	0.0730695	0.149386	0.0633813	0.102357	0.0671961	0.0655186	0.0767731	0.122155	0.184667	0.0783514	0.172689	0.0889821	0.121727	0.072461	0.202664	0.0932497	0.0793941	0.105533	0.123934	0.080944	0.108921	0.121255	0.114606
cg14182338	0.332441	0.120618	0.15669	0.214242	0.172189	0.142009	0.15551	0.1433	0.01416	0.0403855	0.0359525	0.088429	0.162055	0.157947	0.161464	0.0460277	0.133964	0.185209	0.439895	0.16763	0.252174	0.314363	0.200189	0.134945	0.181171	0.279167	0.205315	0.168468	0.183125	0.231476	0.171521	0.258592	0.266776	0.227501
cg02268227	0.0601093	0.174165	0.16551	0.0415945	0.0756699	0.0714623	0.125125	0.152642	0.112579	0.0880923	0.0731587	0.0540541	0.0996524	0.120992	0.0402935	0.150307	0.100338	0.176571	0.162371	0.217828	0.197362	0.211484	0.0785046	0.0915254	0.155772	0.304771	0.108553	0.248391	0.155749	0.204503	0.150994	0.164018	0.250741	0.179946
cg08584628	0.0182138	0.0166348	0.021138	0.0215582	0.026074	0.00416198	0.0136562	0.0176785	0.0115733	0.00580398	0.0165323	0.020794	0.0204332	0.00597656	0.0182459	0.018888	0.0160852	0.0288748	0.0202687	0.0270471	0.023623	0.0145931	0.0304393	0.0548317	0.0344319	0.0172931	0.0251636	0.0499782	0.0277044	0.0316012	0.0272205	0.0453361	0.0262753	0.0302926
ch.6.19775382R	0.124477	0.0902861	0.115789	0.0386252	0.0939358	0.00776774	0.0696671	0.0892857	0.106412	0.065351	0.0301521	0.148077	0.106075	0.102433	0.0795607	0.0473258	0.0822013	0.0755177	0.165633	0.138211	0.101632	0.181948	0.079795	0.149957	0.126621	0.365079	0.124702	0.134304	0.127077	0.148654	0.0834171	0.261847	0.125866	0.149391
cg20620047	0.0106742	0.0421999	0.0862689	0.0491167	0.0654446	0.00946746	0.0827834	0.0795948	0.0618802	0.0406293	0.0518897	0.0763443	0.0776989	0.0427035	0.0546408	0.0640687	0.0559628	0.0734659	0.103693	0.170895	0.067815	0.126538	0.0677507	0.0811283	0.0472255	0.218399	0.0663677	0.0998221	0.078657	0.113153	0.0791251	0.153788	0.113945	0.103861
cg01743395	0.153603	0.190063	0.0638757	0.225697	0.16565	0.0722311	0.0807365	0.181352	0.0406924	0.200709	0.185185	0.147529	0.167526	0.176893	0.18722	0.231183	0.154384	0.171403	0.256021	0.320917	0.198027	0.332219	0.0991903	0.248139	0.203747	0.473566	0.216239	0.244078	0.213723	0.286542	0.191645	0.355705	0.366469	0.261102
cg02909694	0.032	0.010946	0.108729	0.0598487	0.0418936	0.0484762	0.0741943	0.095223	0.0393228	0.0386481	0.101207	0.0361427	0.0500541	0.0790604	0.0939556	0.100332	0.063127	0.0835349	0.169091	0.121448	0.125617	0.156522	0.112415	0.0888518	0.104726	0.323254	0.0741402	0.0956227	0.081369	0.157866	0.0698038	0.213685	0.0857312	0.12898
cg27216998	0.118402	0.137414	0.172969	0.141361	0.0945486	0.0739203	0.141623	0.127456	0.0991516	0.137438	0.132075	0.0373381	0.0264435	0.102812	0.0833333	0.171756	0.112378	0.197961	0.241465	0.235674	0.141704	0.196873	0.163819	0.156186	0.230114	0.307692	0.127125	0.181024	0.195709	0.297348	0.108884	0.324621	0.239471	0.209104
cg25100365	0.191422	0.0590969	0.0989985	0.0510168	0.118234	0.0676892	0.0829624	0.120971	0.00849146	0.112118	0.0718057	0.0656566	0.0864246	0.101674	0.101092	0.0663965	0.0877532	0.163286	0.224064	0.172301	0.140019	0.193872	0.129837	0.117228	0.0876795	0.237736	0.121622	0.111589	0.137506	0.207429	0.137919	0.254784	0.265709	0.168911
cg26984293	0.496575	0.860944	0.858287	0.501828	0.478553	0.454456	0.807883	0.486903	0.877272	0.8488	0.748567	0.859438	0.873557	0.84691	0.878201	0.878314	0.73478	0.906748	0.914247	0.931646	0.841671	0.89976	0.882949	0.890807	0.899321	0.928848	0.833944	0.852757	0.860597	0.840492	0.860603	0.925645	0.879426	0.884341
cg25399239	0.0683761	0.0707957	0.0722268	0.0688676	0.0773573	0.0477634	0.0680408	0.0748414	0.121938	0.0592338	0.0663498	0.105002	0.0981433	0.100343	0.0951288	0.0652126	0.0787263	0.323515	0.0732441	0.365622	0.087406	0.116978	0.0844682	0.373075	0.0955298	0.0986523	0.082438	0.0873557	0.0933678	0.390272	0.103655	0.262252	0.106671	0.171531
cg15892964	0.490062	0.208494	0.151659	0.494399	0.453283	0.422721	0.473996	0.263935	0.414741	0.570736	0.415688	0.373881	0.606965	0.305972	0.555098	0.535883	0.421095	0.185573	0.133975	0.236842	0.205059	0.296197	0.227395	0.201531	0.157846	0.155562	0.187313	0.129388	0.355825	0.296569	0.338237	0.336014	0.183715	0.22669
cg04221606	0.519873	0.2034	0.240622	0.491657	0.489045	0.479167	0.503671	0.232034	0.467469	0.604628	0.456935	0.365883	0.598794	0.370547	0.532784	0.585646	0.446385	0.209843	0.14043	0.191115	0.223768	0.345874	0.258336	0.287954	0.187293	0.174496	0.217108	0.144019	0.336901	0.333554	0.428321	0.290918	0.189144	0.247442
cg18245460	0.076471	0.0508886	0.0435698	0.203808	0.218397	0.114605	0.204609	0.0392441	0.102819	0.258495	0.0671855	0.04737	0.168968	0.0913695	0.169377	0.247456	0.13154	0.0357733	0.0432675	0.0489085	0.0525788	0.0588321	0.0387281	0.0562774	0.0369587	0.0567463	0.0444502	0.0429278	0.100819	0.0852767	0.133046	0.0675952	0.0564222	0.059913
cg12794224	0.0905189	0.0459052	0.0249898	0.247363	0.246136	0.133157	0.257017	0.019475	0.12028	0.36638	0.103884	0.0430385	0.19392	0.0873108	0.245734	0.280982	0.156631	0.0058735	0.0188567	0.0354643	0.034944	0.0578116	0.042293	0.0542147	0.0210773	0.0600523	0.0270928	0.0146433	0.137567	0.0810357	0.143707	0.0712737	0.020328	0.0516397
cg25855249	0.106311	0.0664742	0.0457176	0.310077	0.348991	0.214626	0.325117	0.0524494	0.170346	0.436981	0.168527	0.0701992	0.276979	0.153451	0.324464	0.340279	0.213187	0.0305147	0.0480631	0.0461889	0.0441538	0.0577193	0.0602661	0.0600364	0.0425508	0.0547019	0.0436215	0.0375341	0.13498	0.109051	0.190616	0.0734777	0.0549664	0.0680276
cg26873880	0.591987	0.776127	0.52482	0.654554	0.636605	0.695277	0.660861	0.652235	0.777546	0.790617	0.827558	0.644476	0.545837	0.651459	0.878759	0.80463	0.694584	0.631178	0.896764	0.927678	0.894321	0.749091	0.783425	0.823415	0.808925	0.841611	0.756471	0.898874	0.877346	0.775027	0.813237	0.834204	0.840335	0.821994
cg10672567	0.50193	0.621441	0.470588	0.557036	0.584273	0.602325	0.505996	0.551251	0.716892	0.603791	0.632213	0.597216	0.474375	0.606311	0.839977	0.582742	0.590522	0.642572	0.843506	0.900937	0.827878	0.642203	0.692771	0.736597	0.730809	0.788411	0.59932	0.586517	0.835734	0.682913	0.720971	0.989	0.752898	0.748315
cg26055458	0.14897	0.116227	0.127353	0.112086	0.0808114	0.150579	0.166667	0.219909	0.0776892	0.0722415	0.125897	0.213798	0.0508021	0.118013	0.050775	0.12094	0.122047	0.172802	0.264542	0.312868	0.24341	0.401152	0.179422	0.11983	0.220497	0.351709	0.164223	0.205721	0.176937	0.268386	0.120973	0.329222	0.177557	0.231828
cg24937912	0.871641	0.83793	0.855327	0.49446	0.521675	0.857734	0.857994	0.502398	0.838352	0.847712	0.878396	0.547241	0.511536	0.83014	0.522739	0.876635	0.728244	0.881435	0.839858	0.90943	0.857354	0.820793	0.894021	0.847496	0.877913	0.882627	0.836586	0.883236	0.857098	0.839307	0.877236	0.891574	0.858403	0.865898
cg05792650	0.41926	0.802421	0.876847	0.47797	0.516551	0.7721	0.0629773	0.795981	0.749764	0.0449797	0.0239189	0.477973	0.765315	0.503383	0.894896	0.462553	0.540431	0.795275	0.852077	0.832017	0.815606	0.751298	0.808174	0.466872	0.857197	0.918306	0.814947	0.818804	0.821947	0.857344	0.780983	0.916631	0.881912	0.811837
cg12291533	0.844466	0.858839	0.890223	0.613057	0.586448	0.608143	0.89576	0.642732	0.589233	0.877009	0.864567	0.890504	0.649954	0.881751	0.902575	0.894983	0.78064	0.906825	0.917013	0.936219	0.923129	0.909462	0.912282	0.874899	0.923784	0.921527	0.87908	0.898956	0.900663	0.629713	0.90679	0.887307	0.924253	0.890744
cg14908245	0.209424	0.044394	0.126786	0.0237442	0.0564103	0.077988	0.0346715	0.0698851	0.0640496	0.0871451	0.0872564	0.157495	0.208421	0.0749747	0.0826619	0.0631661	0.0917796	0.112069	0.161056	0.154204	0.0984925	0.247423	0.18797	0.256963	0.108684	0.382048	0.145857	0.158047	0.138244	0.238498	0.0727003	0.280757	0.163987	0.181688
cg19681982	0.0904437	0.0473214	0.00394207	0.122449	0.17477	0.113999	0.128519	0.112661	0.0544444	0.0531616	0.0663736	0.0740381	0.123512	0.0953984	0.17462	0.112426	0.096755	0.114708	0.315982	0.186154	0.258521	0.237679	0.186855	0.150585	0.0747256	0.380513	0.178545	0.183191	0.231052	0.105969	0.210495	0.282752	0.276016	0.210859
cg16306629	0.0936552	0.362123	0.0980344	0.103435	0.099508	0.100234	0.389011	0.400082	0.526622	0.0872972	0.100217	0.526494	0.104791	0.375092	0.395314	0.100022	0.241371	0.370206	0.413936	0.367851	0.394373	0.485289	0.369521	0.411692	0.351483	0.563928	0.369074	0.399991	0.386915	0.504193	0.364925	0.397708	0.390456	0.408846
cg13912011	0.016388	0.0129741	0.0154239	0.0156829	0.00682368	0.00970822	0.0180989	0.0103472	0.0142692	0.0109223	0.0181552	0.0212868	0.0218303	0.0178747	0.0128118	0.0042739	0.0141794	0.0238828	0.0204602	0.0444888	0.0289299	0.0214427	0.0313564	0.0380446	0.0221078	0.0422422	0.0174908	0.0261313	0.0248854	0.020869	0.0170849	0.0425155	0.0200182	0.0276219
cg24461183	0.188063	0.105029	0.167386	0.1345	0.102974	0.0852674	0.116311	0.157151	0.0231863	0.10357	0.0261	0.143813	0.118251	0.174552	0.092027	0.152174	0.118147	0.230319	0.30687	0.328298	0.182214	0.409879	0.196258	0.157199	0.18539	0.278626	0.155981	0.146643	0.14278	0.222926	0.168349	0.388778	0.227384	0.232993
cg13727691	0.131174	0.0298521	0.121704	0.15083	0.181854	0.0596763	0.115578	0.169795	0.0500842	0.0596893	0.0275963	0.11952	0.0408994	0.133032	0.0698174	0.172529	0.102102	0.112928	0.214673	0.26938	0.0890638	0.194099	0.147309	0.106793	0.144272	0.20438	0.142325	0.0984456	0.164862	0.209324	0.190154	0.403524	0.251337	0.183929
cg20390606	0.0502863	0.00450349	0.0683622	0.0645851	0.0675128	0.0377745	0.0468394	0.0640682	0.0603634	0.052972	0.0769408	0.0539608	0.0643897	0.0734177	0.0874781	0.0651787	0.0586646	0.101766	0.0912918	0.0950888	0.0870241	0.108335	0.110649	0.145406	0.0742792	0.158063	0.0768463	0.0871803	0.0963942	0.0841535	0.0551629	0.165173	0.131746	0.104285
cg03482946	0.915511	0.921609	0.913146	0.509696	0.452752	0.477823	0.577843	0.908822	0.561601	0.465783	0.493942	0.500364	0.910584	0.920914	0.927276	0.910578	0.710515	0.902252	0.912364	0.939762	0.906652	0.866295	0.908311	0.928499	0.932713	0.929118	0.906293	0.916057	0.932165	0.925917	0.914762	0.933731	0.931603	0.917906
cg03922645	0.0849252	0.0730474	0.0725394	0.0723376	0.0856254	0.0574427	0.133218	0.11237	0.0744163	0.00544051	0.0598902	0.0441416	0.108872	0.0697457	0.0210218	0.124055	0.0749431	0.112607	0.0895572	0.101421	0.0889911	0.192629	0.117325	0.173417	0.12188	0.133867	0.127749	0.123962	0.117444	0.125957	0.111944	0.175819	0.0765707	0.124446
ch.10.20960905R	0.0738658	0.0765839	0.104972	0.050919	0.0728445	0.076087	0.0422457	0.0273356	0.0223956	0.0300374	0.0852693	0.0567126	0.0825657	0.0880617	0.0667062	0.0863226	0.0651828	0.126461	0.143025	0.0923933	0.0895522	0.128264	0.0764396	0.0880264	0.0708343	0.244868	0.107282	0.114159	0.139845	0.151357	0.0807206	0.213434	0.186224	0.128305
cg06726860	0.876972	0.912766	0.950616	0.917927	0.955225	0.923751	0.985427	0.98371	0.867676	0.910454	0.879221	0.891136	0.917169	0.937466	0.968461	0.945027	0.926438	0.972424	0.982462	0.975997	0.942124	0.973201	0.948873	0.967933	0.898541	0.981111	0.988947	0.981812	0.971373	0.974926	0.956244	0.960867	0.965575	0.965151
cg25572812	0.0737864	0.0567279	0.0821816	0.0717934	0.0654223	0.0468681	0.0858598	0.0380278	0.0325348	0.00910185	0.0188659	0.0791972	0.0825811	0.0936565	0.0858438	0.0885003	0.0631843	0.123916	0.139655	0.319953	0.0796543	0.0892637	0.100504	0.098154	0.0933809	0.268179	0.0695142	0.0844041	0.0997641	0.148321	0.0849273	0.168152	0.116071	0.130238
cg06171787	0.0915592	0.102092	0.180787	0.0836227	0.0892518	0.0969647	0.0832697	0.0852311	0.0858041	0.073577	0.105915	0.0830036	0.105654	0.111707	0.085541	0.0765857	0.0962853	0.0950463	0.0481491	0.0703832	0.773371	0.666022	0.688053	0.758831	0.0914912	0.781085	0.0930193	0.0811342	0.0947644	0.570731	0.705016	0.0904305	0.68812	0.393478
cg26351918	0.685977	0.771315	0.471224	0.506331	0.503052	0.773771	0.736872	0.746036	0.45576	0.201677	0.725971	0.817965	0.796784	0.805602	0.725741	0.787794	0.656992	0.805269	0.826798	0.854473	0.771364	0.76666	0.780385	0.842404	0.80402	0.848076	0.801831	0.806517	0.813801	0.851624	0.798029	0.8425	0.754454	0.810513
ch.12.29902758F	0.047738	0.0474898	0.0347599	0.0653465	0.0414241	0.0428118	0.0035137	0.0965924	0.0764997	0.064139	0.0647762	0.0792161	0.0321078	0.0572363	0.077588	0.0770917	0.0567707	0.0791557	0.231721	0.120014	0.0644172	0.121524	0.0865058	0.0909786	0.0678564	0.158493	0.0585407	0.0791893	0.121838	0.0724109	0.0859152	0.142951	0.133935	0.107215
cg05668429	0.0752077	0.0405741	0.102649	0.0923657	0.153539	0.0538556	0.0829268	0.0586068	0.0847201	0.0252402	0.0875	0.124612	0.112736	0.144046	0.138293	0.111067	0.0929962	0.126083	0.19409	0.263764	0.162782	0.171536	0.132376	0.127227	0.140779	0.274815	0.122947	0.127555	0.122919	0.157971	0.128517	0.218366	0.22991	0.168852
cg18193195	0.727983	0.865685	0.667489	0.755528	0.741644	0.737683	0.904876	0.874182	0.748525	0.648506	0.871675	0.711368	0.907344	0.734196	0.657689	0.738015	0.768274	0.942008	0.834145	0.772335	0.829611	0.858792	0.891514	0.816865	0.930122	0.91439	0.942681	0.886705	0.791958	0.844946	0.833853	0.904789	0.915358	0.86938
cg27617256	0.0379148	0.0294164	0.0150859	0.00895928	0.0396921	0.00472815	0.0730224	0.0380968	0.0547297	0.0217822	0.0240293	0.0457717	0.0847731	0.0568663	0.0309472	0.027798	0.0371008	0.0365008	0.0862899	0.0762594	0.0591405	0.0654226	0.0505507	0.0874469	0.0717818	0.118163	0.0575858	0.0232399	0.0676101	0.0719928	0.0658459	0.0492021	0.051676	0.0649193
cg15622799	0.776316	0.824958	0.755738	0.446886	0.453141	0.691176	0.776255	0.41453	0.723759	0.709172	0.409049	0.76189	0.759014	0.860252	0.401933	0.783228	0.659206	0.804706	0.889799	0.823515	0.778996	0.815216	0.753288	0.80535	0.840336	0.885123	0.823691	0.808385	0.760235	0.844707	0.70729	0.809058	0.794586	0.809017
cg25822783	0.634065	0.812025	0.594412	0.715135	0.701276	0.768945	0.78542	0.684857	0.69336	0.7673	0.917946	0.918187	0.829302	0.832606	0.92029	0.906026	0.780072	0.903113	0.933256	0.900781	0.864337	0.879167	0.931912	0.945518	0.882128	0.920264	0.871086	0.842735	0.936411	0.74406	0.90448	0.942204	0.901468	0.893933
cg18946787	0.603365	0.87738	0.631298	0.691305	0.702139	0.766499	0.803385	0.700053	0.694354	0.686412	0.867749	0.904886	0.859018	0.770519	0.891174	0.905807	0.772209	0.834739	0.918448	0.939407	0.876653	0.77398	0.893085	0.923565	0.846119	0.871345	0.884836	0.900931	0.939913	0.775004	0.83133	0.9278	0.858473	0.874727
cg06115039	0.477528	0.883133	0.540936	0.887885	0.88364	0.86474	0.894515	0.90138	0.864502	0.858338	0.834316	0.882877	0.896315	0.523546	0.521375	0.586655	0.768855	0.900881	0.926194	0.932958	0.893759	0.889237	0.866794	0.89906	0.893626	0.925354	0.901076	0.902016	0.879969	0.883227	0.905201	0.911594	0.923096	0.902128
cg03425163	0.280997	0.307358	0.264365	0.31053	0.475092	0.290213	0.229803	0.255455	0.461426	0.419604	0.273982	0.635717	0.345308	0.27954	0.419473	0.309549	0.347401	0.369172	0.530612	0.685876	0.588669	0.497927	0.44983	0.679529	0.570349	0.748455	0.353259	0.695273	0.352433	0.437201	0.328901	0.505961	0.519785	0.519577
cg27626361	0.0373998	0.0144382	0.0923734	0.0602873	0.118147	0.0358242	0.0435723	0.0636497	0.090834	0.0709768	0.125551	0.066366	0.0293542	0.0678421	0.145166	0.0635793	0.0703351	0.129523	0.192584	0.14415	0.101351	0.11335	0.0933196	0.0834338	0.0938889	0.181264	0.0784015	0.0631827	0.139852	0.164567	0.0728508	0.201933	0.115741	0.123087
cg11203397	0.0105787	0.0779221	0.0901947	0.0658576	0.0458374	0.0341322	0.00496337	0.0609435	0.040485	0.0252852	0.0740057	0.0691102	0.0609193	0.0510469	0.0810971	0.0746795	0.0541912	0.0661351	0.0888955	0.129674	0.0646602	0.186475	0.082956	0.0869018	0.0713125	0.149218	0.0503731	0.0796806	0.0789042	0.153502	0.0723982	0.133196	0.10494	0.0999514
ch.13.1437856R	0.0532286	0.0503748	0.0781398	0.0831169	0.0782347	0.086324	0.0645363	0.101327	0.0362848	0.0960276	0.0386425	0.161765	0.111662	0.038651	0.0987035	0.123162	0.0812613	0.0726736	0.244927	0.165003	0.150963	0.173669	0.135975	0.0926099	0.0604552	0.44287	0.128852	0.10408	0.149084	0.305646	0.0665409	0.23192	0.170857	0.168508
cg19086603	0.48541	0.473408	0.492082	0.446897	0.471477	0.486995	0.905985	0.88647	0.810623	0.489839	0.894019	0.0488631	0.870982	0.88586	0.893924	0.492936	0.627236	0.873875	0.915485	0.89666	0.881415	0.450447	0.920511	0.91021	0.85668	0.910945	0.866772	0.880776	0.873766	0.905319	0.866181	0.892994	0.902294	0.862771
cg03890929	0.118579	0.123493	0.120186	0.0813253	0.115774	0.0861423	0.114352	0.0907216	0.143011	0.0584989	0.0496914	0.0620021	0.00967843	0.108405	0.0855008	0.12029	0.0929782	0.195242	0.129262	0.149274	0.179709	0.247689	0.227662	0.147402	0.0633958	0.149919	0.152047	0.130033	0.191564	0.182464	0.145977	0.153482	0.112649	0.159861
cg19548283	0.0680035	0.0821053	0.0933735	0.0701065	0.100263	0.0615491	0.0701418	0.112297	0.0843916	0.0162644	0.00853859	0.126283	0.0886571	0.0783699	0.0984014	0.158702	0.0823405	0.137224	0.208593	0.242502	0.156832	0.202782	0.101775	0.102439	0.114874	0.232222	0.198642	0.0775613	0.158069	0.260779	0.15186	0.307786	0.183635	0.177348
cg14297991	0.956291	0.934337	0.884135	0.940161	0.901931	0.941502	0.89956	0.963693	0.918149	0.956083	0.921739	0.984423	0.959404	0.912198	0.881551	0.964481	0.932478	0.946707	0.790389	0.86773	0.89829	0.678326	0.910033	0.931613	0.910026	0.851711	0.921913	0.897835	0.908812	0.894264	0.917238	0.761649	0.870811	0.872334
cg15650039	0.585706	0.877558	0.676499	0.630618	0.63139	0.873588	0.860421	0.707302	0.578297	0.668429	0.667157	0.65811	0.623416	0.621555	0.70977	0.853808	0.701476	0.894732	0.871408	0.896607	0.869344	0.798929	0.874875	0.921807	0.881729	0.666084	0.833856	0.910076	0.882228	0.732218	0.881339	0.888126	0.881205	0.855285
ch.15.607847R	0.0960076	0.0747374	0.138661	0.042513	0.0987085	0.0993754	0.122988	0.102614	0.153612	0.172592	0.161765	0.107772	0.0394247	0.203693	0.114865	0.132362	0.116356	0.221503	0.138985	0.170303	0.192496	0.348544	0.170933	0.154803	0.159366	0.380282	0.122947	0.136364	0.234334	0.238208	0.151694	0.380355	0.32521	0.220395
ch.15.865366R	0.0702862	0.0933496	0.0461115	0.0653858	0.0710298	0.0434034	0.034646	0.0944424	0.041273	0.0348779	0.0144974	0.0645963	0.0928189	0.0851545	0.066726	0.09692	0.0634699	0.101442	0.187785	0.242841	0.113899	0.163544	0.0666512	0.058872	0.118331	0.143698	0.0464778	0.0673653	0.110382	0.157211	0.0415162	0.189255	0.129496	0.121173
ch.15.1220700F	0.110383	0.0657673	0.130647	0.126311	0.129715	0.0617574	0.0229148	0.138318	0.164483	0.0813732	0.150965	0.112874	0.0786143	0.143888	0.0938776	0.105991	0.107367	0.102929	0.236682	0.216501	0.170651	0.190747	0.208174	0.16318	0.197978	0.324766	0.136956	0.134521	0.23899	0.146279	0.110628	0.341833	0.322379	0.202699
cg20868901	0.640634	0.573466	0.485149	0.612513	0.575213	0.562108	0.499164	0.339241	0.638941	0.417395	0.604288	0.56165	0.398686	0.596199	0.584988	0.445995	0.533477	0.841916	0.646358	0.73282	0.794037	0.814183	0.762889	0.523387	0.615971	0.651909	0.703166	0.795058	0.596644	0.645702	0.788953	0.422318	0.719063	0.690898
ch.16.1427106R	0.0994526	0.0132927	0.0938223	0.0763595	0.107763	0.126813	0.0978862	0.124483	0.0930909	0.0889504	0.0700676	0.0538695	0.0920962	0.104167	0.11476	0.0962084	0.0908176	0.132589	0.273012	0.135008	0.114085	0.174121	0.137002	0.12424	0.10722	0.321759	0.110842	0.0960253	0.178415	0.187922	0.0922694	0.390604	0.172543	0.171729
cg05387232	0.340784	0.791581	0.836148	0.801941	0.85262	0.344759	0.81255	0.388853	0.796394	0.470781	0.8622	0.86663	0.85807	0.4	0.460241	0.430636	0.644637	0.838204	0.860296	0.888495	0.779158	0.920646	0.91055	0.8882	0.861725	0.92455	0.863729	0.869392	0.890142	0.433646	0.854979	0.883304	0.900267	0.847955
cg18507343	0.4054	0.252974	0.233053	0.262496	0.220942	0.407598	0.232527	0.464354	0.50042	0.391288	0.376449	0.244673	0.503722	0.405991	0.212974	0.179792	0.330916	0.617284	0.307767	0.542763	0.405593	0.457726	0.499384	0.550519	0.567517	0.679078	0.595488	0.338544	0.288523	0.396714	0.663108	0.35252	0.558641	0.488823
cg13692196	0.0115343	0.00325711	0.00886572	0.0052731	0.0173995	0.0116163	0.0207786	0.0162365	0.0207106	0.0160342	0.0102416	0.00759223	0.0174905	0.012336	0.00514778	0.0218657	0.0128987	0.0183033	0.0195878	0.0373927	0.0180034	0.0243057	0.0351288	0.0285714	0.0187358	0.0287811	0.0196883	0.0256057	0.0178618	0.0161169	0.0419054	0.0225683	0.0237758	0.0247708
cg23847415	0.140687	0.0573192	0.127886	0.0512669	0.158373	0.106853	0.0986807	0.0884184	0.0582911	0.0615385	0.12191	0.106509	0.140225	0.11958	0.0730961	0.0170518	0.0954803	0.0909688	0.159349	0.238095	0.131469	0.261481	0.148414	0.178912	0.138211	0.304843	0.143192	0.0787602	0.162913	0.173597	0.118265	0.190129	0.252595	0.1732
cg06942027	0.18551	0.0886655	0.226604	0.254917	0.19221	0.199669	0.12212	0.124951	0.0709729	0.225581	0.167296	0.120953	0.209215	0.269413	0.268539	0.14263	0.179328	0.201439	0.323232	0.32844	0.239034	0.352518	0.242634	0.249443	0.210526	0.389706	0.372587	0.206514	0.195277	0.348055	0.363926	0.358059	0.361089	0.296405
cg03115019	0.886532	0.813458	0.919434	0.830636	0.854993	0.688589	0.846595	0.720607	0.681853	0.633959	0.902778	0.900276	0.75773	0.907699	0.741043	0.709527	0.799732	0.91699	0.897829	0.738881	0.933725	0.906542	0.911709	0.915471	0.644032	0.873386	0.925138	0.933654	0.926132	0.939111	0.92993	0.891558	0.933579	0.888604
cg11834844	0.0362863	0.0305066	0.0359147	0.08107	0.0506042	0.00934604	0.0122634	0.0328815	0.0223499	0.0739121	0.0572719	0.0595681	0.0462168	0.0389025	0.0755961	0.0928962	0.0472242	0.0941696	0.107005	0.100434	0.0829932	0.153791	0.0561503	0.071781	0.0485861	0.129428	0.077179	0.0482326	0.065562	0.115881	0.0821714	0.155046	0.0940703	0.0926551
cg19079337	0.143369	0.126412	0.130182	0.06375	0.166276	0.0270092	0.0473029	0.099018	0.10989	0.0659466	0.160431	0.0632842	0.0910108	0.130481	0.0209757	0.148649	0.0996242	0.140351	0.185714	0.24655	0.147778	0.178935	0.102983	0.109232	0.117547	0.233303	0.169756	0.114084	0.154086	0.196731	0.130874	0.332148	0.206932	0.172938
cg01129886	0.0077551	0.0542636	0.107202	0.094111	0.0641193	0.0135461	0.100429	0.0230584	0.0157397	0.0191023	0.0399371	0.0908815	0.126729	0.104473	0.0837696	0.0597758	0.0628058	0.10114	0.0945122	0.0592718	0.078219	0.117788	0.0845249	0.122773	0.0568421	0.27193	0.119009	0.0826168	0.0955994	0.126482	0.115037	0.200855	0.129647	0.116016
cg20901426	0.896488	0.815916	0.719862	0.724359	0.745367	0.737354	0.758777	0.851338	0.782019	0.820228	0.728772	0.711731	0.699926	0.839821	0.698827	0.721201	0.765749	0.876904	0.832478	0.910345	0.884029	0.940679	0.735642	0.930444	0.714312	0.864773	0.872178	0.750956	0.867013	0.918585	0.85624	0.915686	0.89887	0.860571
cg22144990	0.0657817	0.0205984	0.0551095	0.0931693	0.0865711	0.0339132	0.0748474	0.0658548	0.0944471	0.0552747	0.0596421	0.0684369	0.069395	0.0925027	0.0614773	0.0720964	0.0668199	0.0900726	0.148796	0.16499	0.113918	0.133293	0.123679	0.0704638	0.0758984	0.240797	0.185824	0.102662	0.0667881	0.135938	0.111469	0.239065	0.130957	0.133413
cg14889783	0.323728	0.684528	0.678289	0.7217	0.763097	0.368627	0.699509	0.71634	0.320616	0.328471	0.713748	0.803752	0.328594	0.317369	0.713219	0.717454	0.57494	0.697931	0.809708	0.778214	0.755881	0.770291	0.739586	0.795023	0.745144	0.790473	0.664384	0.791963	0.730835	0.693289	0.74355	0.852486	0.784736	0.758968
																Average_Konzo_Bvalue_Total	0.28728																Average_Contrl_Bvalue_Total	0.348109

## Sheet: Table_S3
Supplemental Table 3. DNA Methylation analysis tools, functions and references.
Tools	Function	References
Minfi	Reading the intensity from the raw .Cel files.	Tool reference (1)
	Preprocessing and quality filtration.	SWAN normalization reference (2)
	SWAN Normalization.
watermelon	Bead filtration.	(3)
Maxprobes	Remove cross-reactive probes.	https://github.com/markgene/maxprobes
Limma	Differential methylation.	(4)
ChAMP	Quality plots.	(5)
EnrichR	Gene Ontology analysis.	(6,7)
Revigo	Reduces repetitive GO terms.	(8)
GOPlot	Gene Ontology plots.	(9)
Supplemental Table 2 References.
1	Aryee MJ, Jaffe AE, Corrada-Bravo H, Ladd-Acosta C, Feinberg AP, Hansen KD, et al. Minfi: A flexible and comprehensive Bioconductor package for the analysis of Infinium DNA methylation microarrays. Bioinformatics. 2014;
2	Maksimovic J, Gordon L, Oshlack A. SWAN: Subset-quantile Within Array Normalization for Illumina Infinium HumanMethylation450 BeadChips. Genome Biol [Internet]. 2012;13(6):R44. Available from: http://genomebiology.biomedcentral.com/articles/10.1186/gb-2012-13-6-r44
3	Pidsley R, Y Wong CC, Volta M, Lunnon K, Mill J, Schalkwyk LC. A data-driven approach to preprocessing Illumina 450K methylation array data. BMC Genomics. 2013;
4	Ritchie ME, Phipson B, Wu D, Hu Y, Law CW, Shi W, et al. limma powers differential expression analyses for RNA-sequencing and microarray studies. Nucleic Acids Res. 2015;43(7):e47.
5	Tian Y, Morris TJ, Webster AP, Yang Z, Beck S, Feber A, et al. ChAMP: updated methylation analysis pipeline for Illumina BeadChips. Valencia A, editor. Bioinformatics. 2017 Dec;33(24):3982–4.
6	Kuleshov M V., Jones MR, Rouillard AD, Fernandez NF, Duan Q, Wang Z, et al. Enrichr: a comprehensive gene set enrichment analysis web server 2016 update. Nucleic Acids Res. 2016;
7	Chen EY, Tan CM, Kou Y, Duan Q, Wang Z, Meirelles G V., et al. Enrichr: Interactive and collaborative HTML5 gene list enrichment analysis tool. BMC Bioinformatics. 2013;
8	Supek F, Bošnjak M, Škunca N, Šmuc T. Revigo summarizes and visualizes long lists of gene ontology terms. PLoS One. 2011;
9	Walter W, Sánchez-Cabo F, Ricote M. GOplot: An R package for visually combining expression data with functional analysis. Bioinformatics. 2015;

## Sheet: Table_S4
Supplemental Table 4. Output significantly differentially methylated probes from bioinformatic analysis. Threshold for significance: FDR p-value < 0.05, log2 fold-change of less than or equal to -1 or greater than or equal to 1. Column headers include the Illumina ID (IlmnID), Chromosome Number (Chromosome) and location (Coordinate_start or Coordinate_end), positive or negative strand (Strand), g…
IlmnID	Chromosome	Coordinate_start	Coordinate_end	Strand	Name	Group	logFC	adj.P.Val
cg19819404	chr4	124403	124404	+	ZNF718	TSS200;Body	1.47255	0.0233346
cg05388281	chr4	125623	125624	-	ZNF718	Body	1.49022	0.0404822
cg10197305	chr4	125230	125231	+	ZNF718	Body	1.56603	0.0364016
cg20320494	chr4	124350	124351	+	ZNF718	Body	1.68777	0.0255329
cg22831726	chr4	124433	124434	-	ZNF718	TSS200;Body	1.861	0.0264389
cg21149944	chr4	124462	124463	-	ZNF718	TSS200;Body	1.91274	0.0261225
cg12717203	chr4	124460	124461	-	ZNF718	Body	2.00657	0.0264389
cg06115039	chr13	21436449	21436450	-	ZDHHC20	Body;5'UTR	-1.21441	0.0365823
cg14298807	chr3	55489014	55489015	-	WNT5A	TSS1500	1.48895	0.0474488
ch.4.1647744F	chr4	84845089	84845090	+	WDFY3	Body	-1.08993	0.0203029
cg14859874	chr1	154265789	154265790	+	UBAP2L	Body	-1.92079	0.048654
cg05668429	chr12	43806630	43806631	+	TWF1	TSS1500	-1.12534	0.0206148
cg03890929	chr14	20305996	20305997	+	TTC5	TSS200	-1.01216	0.0383735
cg05668405	chr6	28922867	28922868	-	TRIM27	Body	-1.0007	0.0388292
cg22144990	chr21	44089658	44089659	-	TRAPPC10	Body	-1.0973	0.0173713
cg12020433	chr15	42274145	42274146	-	TMEM87A;GANC	TSS1500;TSS200	-1.00077	0.0297174
cg22701078	chr1	25905165	25905166	-	STMN1	5'UTR	-1.23712	0.017568
cg03425163	chr13	24097361	24097362	-	SPATA13	Body	-1.06918	0.0256862
cg15714196	chr1	44775503	44775504	+	SNORD55;SNORD46;RPS8	TSS1500;TSS200	-1.02437	0.0279166
cg13267486	chrX	145820755	145820756	+	SLITRK2	TSS1500;5'UTR	-1.04375	0.0254067
cg05209527	chr2	27212967	27212968	-	SLC5A6;C2orf28	TSS1500;Body;5'UTR	-1.06524	0.0443937
cg05225431	chr5	55308379	55308380	-	SKIV2L2;DHX29	Body;TSS1500	-1.02721	0.0182852
cg06452583	chr4	183658786	183658787	-	RWDD4A;C4orf41	Body;TSS1500	-1.00731	0.0193144
cg18193195	chr12	55990724	55990725	+	RAB5B	Body	-1.01584	0.034602
cg25100365	chr6	89079729	89079730	-	PNRC1	TSS1500	-1.2234	0.0230606
ch.2.1302556R	chr2	55671171	55671172	+	PNPT1	Body	-1.04776	0.0208091
cg20390606	chr9	122828664	122828665	+	PDCL	TSS200	-1.0241	0.0344102
cg14297991	chr14	96547674	96547675	+	PAPOLA	Body	1.02807	0.0387362
cg02321381	chr14	22766404	22766405	+	OXA1L	TSS200	-1.17656	0.0486474
cg27617256	chr12	57694108	57694109	-	OS9	5'UTR;1stExon	-1.03206	0.0473347
cg20901426	chr20	62812363	62812364	+	OGFR	Body	-1.00662	0.0236899
cg09618380	chr4	122918572	122918573	-	NUDT6	Body;5'UTR	1.14316	0.0307485
cg06171787	chr11	59811017	59811018	+	MRPL16	TSS200	-2.15408	0.042359
cg13912011	chr9	36572904	36572905	+	MELK	TSS200	-1.01975	0.0166126
cg27216998	chr6	37698094	37698095	+	MDGA1	TSS200	-1.14162	0.0185033
cg07431069	chr3	183285993	183285994	+	MCF2L2	Body	-1.02705	0.0297174
cg13982568	chr5	131170474	131170475	+	LYRM7	TSS1500	-1.05058	0.0310113
cg03482946	chr10	12834237	12834238	+	LOC283070	Body	-1.78521	0.0273546
cg06942027	chr17	70168327	70168328	+	KCNJ2	TSS1500	-1.01609	0.0189317
cg23847415	chr17	43006679	43006680	-	IFI35	TSS200	-1.01615	0.0247262
cg10247864	chr1	149811687	149811688	+	HIST2H2BF	3'UTR;Body;1stExon	-1.24717	0.0139237
cg01743395	chr6	26043802	26043803	+	HIST1H2BB	TSS200	-1.05442	0.0336985
cg01355374	chr1	89065342	89065343	+	GBP1	5'UTR;1stExon	-1.08444	0.0298581
ch.15.607847R	chr15	49284283	49284284	+	GALK2	Body	-1.12378	0.0197402
cg02268227	chr5	161546994	161546995	-	GABRB2	5'UTR	-1.27186	0.0243315
cg03115019	chr17	82750403	82750404	-	FN3K	Body	-1.05033	0.0469298
cg19548283	chr14	58297665	58297666	+	FLJ31306;ARID4A	Body;TSS1500	-1.49632	0.0243748
cg06726860	chr10	101770498	101770499	-	FGF8	Body	-1.09819	0.0454692
cg13692196	chr17	39402414	39402415	-	FBXL20	TSS1500	-1.06516	0.0185438
cg19086603	chr13	113118844	113118845	-	F7	Body	-1.90141	0.0440468
cg19079337	chr19	41397712	41397713	-	EXOSC5;BCKDHA	TSS1500;TSS200	-1.04716	0.0316379
cg15760943	chr3	186109613	186109614	+	ETV5	TSS1500	-1.05422	0.0211367
cg23658874	chr6	31898340	31898341	+	EHMT2	TSS1500	-1.00804	0.0237651
cg19539318	chr2	171688263	171688264	-	DYNC1I2	5'UTR	-1.12965	0.0419205
cg02115282	chr2	25522372	25522373	+	DTNB	Body	-1.15629	0.0202097
cg25572812	chr11	31370102	31370103	-	DCDC1;DNAJC24	TSS1500;5'UTR	-1.30078	0.0323432
cg23232844	chr4	186190699	186190700	-	CYP4V2	TSS1500	-1.13598	0.0387379
cg23921342	chr1	34165322	34165323	+	CSMD2	Body	-1.01638	0.0417607
cg12028499	chr5	24493506	24493507	+	CDH10	Body	1.12475	0.0389067
cg02909694	chr6	31159055	31159056	-	CCHCR1;TCF19	TSS1500;5'UTR	-1.21825	0.0243327
cg15650039	chr14	99554726	99554727	+	CCDC85C	Body	-1.33062	0.0171207
cg26055458	chr7	26202798	26202799	-	CBX3	5'UTR	-1.17086	0.0181735
cg14078231	chr1	15524106	15524107	+	CASP9	1stExon	-1.37753	0.0383876
cg13727691	chr9	95048335	95048336	-	C9orf3	Body	-1.14134	0.0386221
cg01129886	chr20	32484872	32484873	+	C20orf112	TSS1500	-1.25599	0.041854
cg19262789	chr14	34846779	34846780	-	BAZ1A	Body	1.00622	0.0309246
cg11834844	chr19	12737465	12737466	-	ASNA1	TSS200	-1.16868	0.0217645
ch.4.2714611R	chr4	147910868	147910869	+	ARHGAP10	Body	-1.11892	0.0339233
cg18245460	chr6	151325516	151325517	-	AKAP12	TSS200;Body	1.07298	0.0403487
cg04221606	chr6	151325417	151325418	-	AKAP12	TSS200;Body	1.32593	0.0158846
cg15892964	chr6	151325405	151325406	-	AKAP12	TSS200;Body	1.3338	0.0164144
cg25855249	chr6	151325682	151325683	-	AKAP12	5'UTR;1stExon;Body	1.76372	0.0181198
cg12794224	chr6	151325626	151325627	-	AKAP12	5'UTR;1stExon;Body	1.77151	0.035069
cg21942430	chr1	65147702	65147703	-	AK3L1	5'UTR;TSS1500;TSS200	-1.11553	0.0168175
cg07599136	chr5	415770	415771	-	AHRR	Body	-1.06196	0.0363709
ch.5.1443044F	chr5	77037120	77037121	+	AGGF1	Body	-1.06944	0.0387917
cg10537319	chr3	38137083	38137084	+	ACAA1;MYD88	1stExon;TSS1500;5'UTR;Body	-1.05403	0.0173713
ch.13.1437856R	chr13	95218014	95218015	+	ABCC4	Body	-1.14305	0.0319828
cg05792650	chr7	151204825	151204826	-			-2.20827	0.0481894
cg02458406	chr1	163757853	163757854	+			-1.6845	0.0202097
cg05387232	chr16	86714399	86714400	-			-1.60619	0.0353799
cg03465756	chr3	178520383	178520384	+			-1.47222	0.0427621
cg16306629	chr8	118116439	118116440	-			-1.45948	0.0274339
cg24461183	chr9	82492522	82492523	-			-1.31827	0.0212433
cg26984293	chr6	125445559	125445560	-			-1.29077	0.0327543
cg10672567	chr6	159602895	159602896	+			-1.27352	0.0467247
cg14908245	chr8	23761667	23761668	+			-1.24446	0.0233346
cg14182338	chr5	146533496	146533497	-			-1.22893	0.045593
cg11862180	chr2	172513904	172513905	+			-1.21414	0.0304183
cg08882146	chr3	167882230	167882231	+			-1.20124	0.0363709
cg14889783	chr21	44495321	44495322	+			-1.19848	0.0324796
cg25822783	chr12	132474240	132474241	-			-1.19637	0.0270149
cg19681982	chr8	60909144	60909145	+			-1.15504	0.0250186
ch.10.20960905R	chr10	20631970	20631971	+			-1.13372	0.0185855
cg12291533	chr8	2562969	2562970	+			-1.11481	0.0467501
cg04873927	chr1	109100743	109100744	-			-1.10851	0.0250075
cg26351918	chr11	75215538	75215539	+			-1.10685	0.0339227
ch.6.19775382R	chr6	19667172	19667173	+			-1.10406	0.0461498
ch.16.1427106R	chr16	65863506	65863507	+			-1.09078	0.0380404
cg24937912	chr7	46186409	46186410	-			-1.07576	0.0473716
cg11203397	chr13	46296319	46296320	-			-1.06933	0.0335591
cg15622799	chr12	116660351	116660352	-			-1.06789	0.0374538
ch.12.29902758F	chr12	29858558	29858559	+			-1.06777	0.0274819
cg26873880	chr6	159602657	159602658	+			-1.05653	0.0272241
ch.15.865366R	chr15	61338165	61338166	+			-1.05316	0.0382566
cg17598923	chr5	101783380	101783381	-			-1.04651	0.00971755
cg00074735	chr2	20868598	20868599	-			-1.0431	0.0246423
cg27626361	chr13	46295903	46295904	+			-1.03534	0.0346639
cg20868901	chr16	25276726	25276727	+			-1.03366	0.0215716
cg25399239	chr6	138691955	138691956	-			-1.02852	0.0435856
cg16116318	chr4	158395300	158395301	-			-1.02715	0.0455999
cg20620047	chr6	25992915	25992916	-			-1.01935	0.0341651
cg18946787	chr12	132475635	132475636	+			-1.01566	0.0399594
cg23083366	chr12	69331140	69331141	-			-1.01234	0.0445719
cg08660938	chr1	161540381	161540382	-			-1.00835	0.0183531
cg18507343	chr17	20531232	20531233	+			-1.00542	0.0319683
cg07476726	chr2	150143160	150143161	-			1.05032	0.0380823

## Sheet: Table_S5
Supplemental Table 5. Output significantly differentially methylated probes from bioinformatic analysis with immune cell-fraction analysis. Threshold for significance: FDR p-value < 0.05, log2 fold-change of less than or equal to -1 or greater than or equal to 1. Column headers include the Illumina ID (IlmnID), Chromosome Number (Chromosome) and location (Coordinate_start or Coordinate_end), posi…
IlmnID	Chromosome	Coordinate_start	Coordinate_end	Strand	Name	Group	logFC	adj.P.Val
cg02497785	chr7	48455011	48455012	-	ABCA13	Body	-1.06917	0.020341
ch.13.1437856R	chr13	95218014	95218015	+	ABCC4	Body	-1.35642	0.0185712
cg10537319	chr3	38137083	38137084	+	ACAA1;MYD88	1stExon;TSS1500;5'UTR;Body	-1.04026	0.0180408
cg07599136	chr5	415770	415771	-	AHRR	Body	-1.11861	0.0355321
cg21942430	chr1	65147702	65147703	-	AK3L1	5'UTR;TSS1500;TSS200	-1.04357	0.0183339
cg25855249	chr6	151325682	151325683	-	AKAP12	5'UTR;1stExon;Body	1.79918	0.0122096
cg04221606	chr6	151325417	151325418	-	AKAP12	TSS200;Body	1.2779	0.015104
cg15892964	chr6	151325405	151325406	-	AKAP12	TSS200;Body	1.26549	0.0165289
cg18245460	chr6	151325516	151325517	-	AKAP12	TSS200;Body	1.03346	0.031762
cg12794224	chr6	151325626	151325627	-	AKAP12	5'UTR;1stExon;Body	1.76143	0.0320102
cg14074333	chr11	46560660	46560661	+	AMBRA1	5'UTR	-1.1652	0.0141405
cg21507987	chr11	10505959	10505960	+	AMPD3	3'UTR	-1.10191	0.0271969
cg07571180	chr4	145097712	145097713	-	ANAPC10;ABCE1	5'UTR;TSS1500	-1.16652	0.026003
ch.4.2714611R	chr4	147910868	147910869	+	ARHGAP10	Body	-1.30668	0.0187723
ch.11.2495959R	chr11	120482341	120482342	+	ARHGEF12	Body	-1.11603	0.0425278
cg25409141	chr14	58331177	58331178	+	ARID4A	Body	-1.06579	0.0230059
cg11834844	chr19	12737465	12737466	-	ASNA1	TSS200	-1.21253	0.016698
cg10309957	chr1	161765444	161765445	+	ATF6	TSS1500	-1.04167	0.0477348
ch.8.2102814R	chr8	102839367	102839368	+	AZIN1	Body	-1.00335	0.010255
ch.9.2265413R	chr9	131483335	131483336	+	BAT2L1	Body	-1.02291	0.0179907
cg13500074	chr2	60553611	60553612	-	BCL11A	TSS200	-1.01941	0.015411
cg00545801	chr12	32302391	32302392	+	BICD1	Body	-1.49862	0.0479934
cg20358655	chr11	102317808	102317809	-	BIRC3	5'UTR	-1.03904	0.0247649
cg23759053	chr7	34134387	34134388	-	BMPER	Body	-1.17429	0.0439201
cg17658113	chr11	1392052	1392053	-	BRSK2	Body	-1.05258	0.0446709
cg17573899	chr10	91956565	91956566	+	BTAF1	Body	1.0604	0.0146171
cg05601837	chr6	38596273	38596274	+	BTBD9	TSS1500;Body	1.12113	0.0297475
cg16646600	chr1	54096870	54096871	-	C1orf83	3'UTR	-1.21088	0.0166468
cg01129886	chr20	32484872	32484873	+	C20orf112	TSS1500	-1.40469	0.0386039
cg01798251	chr2	84882149	84882150	-	C2orf89	TSS1500	-1.28699	0.0297319
cg17524250	chr5	134846768	134846769	+	C5orf24	5'UTR	-1.09381	0.00782877
cg01234760	chr6	10694312	10694313	+	C6orf52;PAK1IP1	5'UTR;Body;TSS1500	-1.01787	0.0404573
cg10519543	chr7	47655134	47655135	+	C7orf65	TSS200	-1.80047	0.0182007
cg24480555	chr8	145051220	145051221	+	C8orf33	TSS1500	-1.07681	0.00747076
cg13727691	chr9	95048335	95048336	-	C9orf3	Body	-1.15127	0.0391051
cg26055458	chr7	26202798	26202799	-	CBX3	5'UTR	-1.3251	0.00966139
ch.10.1271486F	chr10	59819299	59819300	+	CCDC6	Body	-1.16015	0.0375655
cg15650039	chr14	99554726	99554727	+	CCDC85C	Body	-1.39083	0.012231
cg02909694	chr6	31159055	31159056	-	CCHCR1;TCF19	TSS1500;5'UTR	-1.08289	0.033388
cg09416154	chr6	109379998	109379999	-	CD164	Body	-1.12442	0.020055
cg25902146	chr1	160711934	160711935	+	CD48	TSS200	-1.01408	0.0109578
cg26009195	chr20	3795627	3795628	+	CDC25B	TSS200	-1.05263	0.0137514
cg26486246	chr10	71431455	71431456	-	CDH23	5'UTR	-1.93351	0.0164721
cg14372394	chr2	100417084	100417085	+	CHST10	5'UTR	-1.11761	0.0488008
cg16888859	chrX	10155922	10155923	-	CLCN4	TSS1500	1.00707	0.0399463
cg06085476	chr4	55547687	55547688	-	CLOCK	TSS1500	-1.05994	0.0201418
cg13404430	chr16	80997760	80997761	-	CMC2	5'UTR	-1.05026	0.0248166
cg18173255	chrX	21432471	21432472	-	CNKSR2	Body	1.04343	0.0208759
ch.7.1973356R	chr7	94421871	94421872	+	COL1A2	Body	-1.03712	0.03314
cg06283673	chr17	29618226	29618227	+	CORO6	Body	-1.06713	0.0337616
cg23666291	chr3	119677618	119677619	+	COX17	TSS1500	-1.0713	0.0219584
ch.2.884792F	chr2	36543881	36543882	+	CRIM1	Body	-1.07795	0.0164396
cg14006320	chr4	5887605	5887606	+	CRMP1	Body	-1.08499	0.0240603
cg04250926	chr1	74733812	74733813	+	CRYZ;TYW3	TSS1500;Body	-1.19345	0.0412643
cg06073499	chr1	33903044	33903045	+	CSMD2	Body	-1.10675	0.00816486
cg03344027	chr8	113438002	113438003	-	CSMD3	TSS1500	-1.12041	0.00962689
cg07048415	chr10	125025444	125025445	-	CTBP2	Body	-1.18649	0.0233514
cg07806915	chr18	48749761	48749762	+	CTIF	Body	-1.10006	0.0187608
cg27639268	chr12	111036284	111036285	-	CUX2	Body	-1.10534	0.0462538
cg27250841	chr18	50287375	50287376	+	CXXC1	Body	-1.10842	0.00928456
cg23232844	chr4	186190699	186190700	-	CYP4V2	TSS1500	-1.13203	0.0370177
cg25572812	chr11	31370102	31370103	-	DCDC1;DNAJC24	TSS1500;5'UTR	-1.6412	0.0142423
cg21816240	chr11	125905344	125905345	+	DDX25	Body	-1.29651	0.0458599
ch.1.3571010R	chr1	182855543	182855544	+	DHX9	Body	-1.20324	0.00950467
cg13294447	chr12	50635478	50635479	-	DIP2B	Body	-1.30804	0.0382285
cg13259205	chr11	12008828	12008829	+	DKK3	TSS200;5'UTR	-1.04192	0.00730486
ch.8.343778F	chr8	13235038	13235039	+	DLC1	Body	-1.10011	0.0196619
cg04141970	chr18	3594062	3594063	+	DLGAP1-AS1;DLGAP1	TSS200;Body	-1.13615	0.0277704
cg01945353	chr7	87151838	87151839	+	DMTF1	TSS1500	-1.25438	0.0136096
ch.5.2164252F	chr5	119123874	119123875	+	DMXL1	Body	-1.20863	0.0123461
cg14076419	chr1	28201115	28201116	-	DNAJC8	3'UTR	1.54864	0.0111354
cg03340451	chr2	224997945	224997946	+	DOCK10	Body	-1.12603	0.0339911
cg24405307	chr5	147510200	147510201	+	DPYSL3	TSS200	-1.17431	0.0186601
ch.1.4129519F	chr1	212064773	212064774	+	DTL	Body	-1.15843	0.0258912
cg02115282	chr2	25522372	25522373	+	DTNB	Body	-1.36842	0.0111133
cg19539318	chr2	171688263	171688264	-	DYNC1I2	5'UTR	-1.18439	0.015644
cg26680922	chr11	103109104	103109105	-	DYNC2H1	TSS1500	-1.26297	0.037258
cg23658874	chr6	31898340	31898341	+	EHMT2	TSS1500	-1.12882	0.0114492
cg02164407	chr11	7987208	7987209	+	EIF3F	TSS200	-1.16147	0.0271664
cg10410213	chr6	53349460	53349461	+	ELOVL5	TSS1500	-1.02997	0.0179319
cg09903645	chr16	10553049	10553050	+	EMP2	5'UTR	-1.0421	0.0177799
cg15896259	chr8	23455148	23455149	+	ENTPD4	5'UTR	-1.05504	0.0206971
cg15760943	chr3	186109613	186109614	+	ETV5	TSS1500	-1.21101	0.0114492
cg19079337	chr19	41397712	41397713	-	EXOSC5;BCKDHA	TSS1500;TSS200	-1.17718	0.0202235
cg12771178	chr10	49134036	49134037	+	FAM170B	TSS200	-1.0856	0.0137712
cg07723951	chr7	23685649	23685650	-	FAM221A	Body	1.11206	0.021259
cg08470875	chr2	26178849	26178850	-	FAM59B	Body	-1.07691	0.0247797
cg13692196	chr17	39402414	39402415	-	FBXL20	TSS1500	-1.10092	0.0173156
cg01352634	chr2	47907103	47907104	-	FBXO11	TSS1500	-1.13683	0.0191278
cg06726860	chr10	101770498	101770499	-	FGF8	Body	-1.17114	0.0380018
cg19548283	chr14	58297665	58297666	+	FLJ31306;ARID4A	Body;TSS1500	-1.83786	0.0126382
ch.11.2082292R	chr11	100925287	100925288	+	FLJ32810	Body	-1.03071	0.0248297
cg03115019	chr17	82750403	82750404	-	FN3K	Body	-1.17668	0.0437768
cg24151005	chr3	172039381	172039382	-	FNDC3B	TSS1500	-1.26627	0.0357657
cg25877019	chr7	4763984	4763985	+	FOXK1	3'UTR	-1.32266	0.0357342
cg22488000	chr3	71130962	71130963	+	FOXP1	TSS200;Body	-1.04974	0.0172094
cg02268227	chr5	161546994	161546995	-	GABRB2	5'UTR	-1.44653	0.0161154
ch.15.607847R	chr15	49284283	49284284	+	GALK2	Body	-1.05952	0.0259764
cg04202435	chr17	9935671	9935672	-	GAS7	Body	-1.01674	0.0188851
cg01355374	chr1	89065342	89065343	+	GBP1	5'UTR;1stExon	-1.25139	0.0237996
cg19804952	chr10	5814372	5814373	+	GDI2	TSS1500	-1.03781	0.0108211
cg10700424	chr11	134332058	134332059	-	GLB1L2	1stExon;5'UTR	1.14989	0.0297319
cg19097407	chr9	36154753	36154754	+	GLIPR2	Body	1.21979	0.0477855
cg00866976	chr16	56190870	56190871	+	GNAO1;LOC283856	TSS1500;Body	-1.04443	0.0275276
cg03639021	chr5	181243960	181243961	+	GNB2L1;SNORD95	TSS200;TSS1500	-1.02939	0.0452995
cg09492247	chr13	91722487	91722488	+	GPC5	Body	-1.18162	0.0142151
cg18863848	chr7	6530935	6530936	+	GRID2IP	Body	-1.13877	0.0145565
cg04938335	chr12	13093075	13093076	+	GSG1	Body	1.069	0.0261869
cg19571071	chr16	27550394	27550395	-	GTF3C1;KIAA0556	TSS1500;Body	-1.04627	0.0118754
cg02244528	chr6	135013163	135013164	-	HBS1L	Body	-1.39502	0.018172
cg15831967	chr17	67221260	67221261	-	HELZ	5'UTR	2.06035	0.0472674
cg14549093	chr15	28111421	28111422	+	HERC2	3'UTR	1.04259	0.0249308
cg18040786	chr1	2530436	2530437	-	HES5	TSS200	-1.11	0.0355942
cg07706471	chr12	122835359	122835360	-	HIP1R	TSS200	-1.00535	0.0118768
cg09841124	chr6	27839544	27839545	+	HIST1H2AK	TSS1500	-1.03077	0.0254677
cg01743395	chr6	26043802	26043803	+	HIST1H2BB	TSS200	-1.25241	0.0147221
cg16898833	chr6	26189105	26189106	+	HIST1H4D	TSS200	-1.01972	0.0365956
cg10247864	chr1	149811687	149811688	+	HIST2H2BF	3'UTR;Body;1stExon	-1.25965	0.0473676
cg00109300	chr6	142944669	142944670	+	HIVEP2	5'UTR	-1.10825	0.0424923
cg15573687	chr1	41843239	41843240	-	HIVEP3	5'UTR	1.08604	0.0387386
cg26964592	chr6	32936844	32936845	-	HLA-DMB	Body	-1.05469	0.0288782
cg21493951	chr6	32664561	32664562	-	HLA-DQB1	Body	-1.22702	0.0401997
cg16753237	chr6	32439912	32439913	+	HLA-DRA	5'UTR;1stExon	-1.03119	0.0240357
cg10466124	chr6	32530508	32530509	+	HLA-DRB5	TSS1500	-1.1018	0.0318211
cg16201684	chr1	186184102	186184103	-	HMCN1;MIR548F1	Body	-1.00261	0.0170878
cg16253259	chr12	53985037	53985038	+	HOXC10	TSS200	-1.09935	0.0330486
cg02470595	chr12	54032952	54032953	+	HOXC4;HOXC5	5'UTR;TSS200;Body	-1.0264	0.00936818
cg24413727	chr1	86945617	86945618	+	HS2ST1	Body	1.0148	0.0303653
cg23847415	chr17	43006679	43006680	-	IFI35	TSS200	-1.14562	0.0213016
cg07510085	chr10	5959406	5959407	+	IL15RA	Body	-1.01296	0.0289974
cg18669822	chr6	154247789	154247790	-	IPCEF1	Body	-1.08643	0.0347821
cg17912812	chr1	201829093	201829094	-	IPO9;IPO9-AS1	TSS200;Body	-1.17145	0.0193171
cg06530240	chr12	108561226	108561227	+	ISCU;SART3	TSS1500;1stExon;5'UTR	-1.05519	0.0180675
cg23004591	chr2	9422720	9422721	+	ITGB1BP1;CPSF3	5'UTR;TSS1500	-1.0727	0.0273791
cg11960711	chr19	3933116	3933117	-	ITGB1BP3	5'UTR;1stExon	-1.31013	0.0326503
cg21476940	chr1	160885164	160885165	+	ITLN1	5'UTR;1stExon	-1.22114	0.0284902
cg27529930	chr15	40405758	40405759	-	IVD	1stExon;5'UTR	-1.01537	0.0115107
cg13516390	chr1	5992725	5992726	-	KCNAB2;NPHP4	1stExon;TSS1500;5'UTR	-1.09383	0.00936818
cg03982568	chr5	144171925	144171926	-	KCTD16;YIPF5	5'UTR;TSS1500	1.0432	0.0142423
cg02648738	chr11	94972836	94972837	-	KDM4D;CWC15	TSS1500;5'UTR	-1.0554	0.0156134
cg04927982	chrX	53225471	53225472	-	KDM5C	TSS200	-1.05102	0.00845376
cg16513734	chr8	135466020	135466021	-	KHDRBS3	Body	-1.08996	0.0144049
ch.10.1965163R	chr10	92653321	92653322	+	KIF11	Body	-1.02052	0.0165425
cg13044330	chr1	200621346	200621347	-	KIF14	TSS1500	-1.03009	0.0238675
cg27283993	chr10	3783859	3783860	+	KLF6	Body	-1.45021	0.0491835
cg07063745	chr2	210476848	210476849	+	LANCL1;CPS1	TSS200;TSS1500	-1.0007	0.0186375
cg00289125	chr2	20052051	20052052	-	LAPTM4A	TSS200	-1.18645	0.0198137
cg03013609	chr1	236539602	236539603	+	LGALS8	Body	3.28342	0.0429079
cg21213617	chr9	122226962	122226963	+	LHX6	Body	-1.09576	0.0184796
cg13571460	chr9	122227058	122227059	+	LHX6	Body	-1.47935	0.0434076
cg11479503	chr9	122226773	122226774	+	LHX6	Body	-1.52398	0.0463629
cg08114600	chr8	65175234	65175235	+	LINC00251	Body	-1.02304	0.0272104
cg03482946	chr10	12834237	12834238	+	LOC283070	Body	-1.76029	0.0327996
cg14654629	chr12	45727848	45727849	+	LOC400027	Body	-1.17936	0.0297645
cg05959111	chr1	211826643	211826644	-	LPGAT1	Body	1.23688	0.0224042
cg09090652	chr12	25052912	25052913	+	LRMP	1stExon;5'UTR	-1.15921	0.0144333
ch.12.1204902R	chr12	57176628	57176629	+	LRP1	Body	-1.12573	0.0373503
cg24380824	chr2	77522417	77522418	-	LRRTM4	TSS200	-1.09442	0.00940898
cg23324146	chr8	54052969	54052970	+	LYPLA1	Body	1.14571	0.0186101
cg13982568	chr5	131170474	131170475	+	LYRM7	TSS1500	-1.25287	0.0163158
ch.3.1432250F	chr3	65358559	65358560	+	MAGI1	Body	-1.06626	0.0458124
cg05872506	chr11	75669850	75669851	+	MAP6	TSS1500	1.33534	0.0367546
cg00265634	chr8	143716149	143716150	-	MAPK15	TSS200	-1.04455	0.0235754
cg27395288	chr20	32819726	32819727	-	MAPRE1	TSS200	-1.02516	0.0120534
cg07884091	chr13	97222240	97222241	-	MBNL2	TSS200	-1.02146	0.0376862
ch.17.1348129R	chr17	51192800	51192801	+	MBTD1	Body	-1.08538	0.0158275
cg07431069	chr3	183285993	183285994	+	MCF2L2	Body	-1.12957	0.0259064
cg27216998	chr6	37698094	37698095	+	MDGA1	TSS200	-1.04415	0.0288485
cg23497857	chr14	24216166	24216167	+	MDP1	TSS200	-1.00095	0.0240226
cg09670971	chr19	888612	888613	-	MED16	Body	-1.35419	0.0378287
cg06751594	chr9	132080093	132080094	+	MED27	TSS1500	-1.43105	0.0429034
ch.15.1787851R	chr15	99713174	99713175	+	MEF2A	3'UTR	-1.05597	0.0191754
cg03922645	chr10	14959293	14959294	-	MEIG1	TSS200	-1.30256	0.0126382
cg13912011	chr9	36572904	36572905	+	MELK	TSS200	-1.03916	0.0131893
cg07022880	chr6	31497684	31497685	-	MICB	TSS1500	-1.0298	0.0328542
cg25147193	chr19	13873277	13873278	-	MIR181C	TSS1500	-1.00722	0.0143705
cg24019144	chr14	75014116	75014117	-	MLH3	3'UTR	-1.88962	0.0247914
cg07095072	chr7	105014548	105014549	-	MLL5;LOC100216545	5'UTR;TSS1500	-1.01932	0.00936818
ch.6.3354773R	chr6	167884658	167884659	+	MLLT4	Body	-1.11098	0.0359407
cg10243421	chr13	19658813	19658814	-	MPHOSPH8	Body	1.04326	0.0236041
cg06171787	chr11	59811017	59811018	+	MRPL16	TSS200	-2.17704	0.0467143
cg19182468	chr6	30616493	30616494	-	MRPS18B;PPP1R10	TSS1500;5'UTR	-1.00561	0.042428
cg03329597	chr3	108406676	108406677	+	MYH15	Body	-1.37931	0.0369939
cg05512425	chr22	36381864	36381865	-	MYH9	5'UTR	-1.68336	0.0297319
cg22987448	chr19	8526480	8526481	+	MYO1F	Body	-1.12741	0.0477356
cg17379558	chr17	43170465	43170466	+	NBR1	TSS1500;TSS200	-1.02825	0.0381972
cg24228112	chr15	29270321	29270322	-	NDNL2;FAM189A1	TSS1500;Body	-1.19323	0.0222754
cg22311343	chr12	57069794	57069795	+	NEMP1	Body	-1.01243	0.0312907
cg21241241	chr14	50795849	50795850	-	NIN	Body	-1.17577	0.0220484
cg14216630	chr9	104747514	104747515	+	NIPSNAP3A	TSS200	-1.08012	0.0304605
cg24168284	chr5	6604829	6604830	+	NSUN2	Body	1.06531	0.0418364
cg04906700	chr7	33061743	33061744	-	NT5C3A	Body;5'UTR	-1.12626	0.0494871
cg01723142	chr10	12195202	12195203	+	NUDT5;CDC123	5'UTR;TSS1500	-1.01223	0.0252803
cg20901426	chr20	62812363	62812364	+	OGFR	Body	-1.24433	0.00964554
cg05085169	chr20	62812399	62812400	+	OGFR	Body	-1.02377	0.019426
cg27617256	chr12	57694108	57694109	-	OS9	5'UTR;1stExon	-1.10621	0.0457146
cg15734589	chr9	125823175	125823176	+	PBX3	Body	-1.09007	0.00936818
cg20824867	chr11	778018	778019	-	PDDC1	TSS1500	-1.02209	0.0134825
cg08318506	chr11	34916801	34916802	-	PDHX;APIP	Body;1stExon;TSS1500	-1.39817	0.0184352
cg19182353	chr11	118608713	118608714	+	PHLDB1	5'UTR	-1.2654	0.0469819
cg22318996	chr7	77799020	77799021	-	PHTF2;TMEM60	5'UTR;TSS1500	-1.07619	0.0112703
cg08146292	chr17	28572005	28572006	+	PIGS	TSS200	-1.08788	0.0262002
cg11982525	chr7	106865243	106865244	-	PIK3CG	TSS1500	-1.11855	0.0236478
ch.2.1302556R	chr2	55671171	55671172	+	PNPT1	Body	-1.16601	0.0173156
cg25100365	chr6	89079729	89079730	-	PNRC1	TSS1500	-1.34105	0.0178295
cg11629359	chr5	75523342	75523343	+	POLK	5'UTR	1.07464	0.0169979
cg13919215	chr8	100150681	100150682	-	POLR2K	5'UTR;1stExon	-1.03454	0.0286285
cg18876882	chr6	30066681	30066682	+	PPP1R11	TSS1500	-1.01572	0.0248481
cg19363420	chr2	68251246	68251247	+	PPP3R1	Body	-1.00023	0.014488
cg06307913	chr4	80197640	80197641	+	PRDM8	5'UTR;1stExon	-1.01586	0.0391865
cg22723867	chr12	56752086	56752087	+	PRIM1	Body	-1.25549	0.0272245
cg04095211	chr11	60898597	60898598	-	PRPF19	Body	-2.74499	0.0465608
cg19104422	chr15	55742047	55742048	+	PRTG	Body	-1.11893	0.0180675
cg23784173	chr14	58244321	58244322	-	PSMA3	TSS1500	-1.26791	0.0158275
ch.11.2590R	chr11	245924	245925	+	PSMD13	Body	-1.19573	0.0131984
cg13959647	chr9	120842951	120842952	+	PSMD5;LOC253039	TSS200	1.04364	0.0369674
ch.7.2535718F	chr7	122040459	122040460	+	PTPRZ1	Body	-1.30516	0.0166008
cg12587921	chr12	120097295	120097296	-	RAB35	Body	-1.30603	0.0353548
cg14563666	chr17	82659684	82659685	+	RAB40B	Body	1.00227	0.0304332
cg18193195	chr12	55990724	55990725	+	RAB5B	Body	-1.00628	0.0356193
cg22315683	chr3	101561818	101561819	-	RG9MTD1	TSS200	-1.0492	0.0198717
cg03893832	chr15	40752306	40752307	+	RMDN3	Body	1.04661	0.0241315
cg12045531	chr12	48865704	48865705	+	RND1	1stExon	-1.12512	0.00885169
cg04522531	chr17	38853984	38853985	+	RPL23;SNORA21	TSS200;TSS1500	-1.01243	0.0283802
cg24623434	chr3	58306096	58306097	+	RPP14	TSS200	-1.01925	0.0180215
cg06427838	chr19	23762920	23762921	-	RPSAP58	TSS200	-1.0022	0.016123
cg23085344	chr6	116616188	116616189	+	RSPH4A	TSS1500	-1.0944	0.0134977
cg08619797	chr16	57186047	57186048	-	RSPRY1;FAM192A	TSS1500;1stExon;5'UTR	-1.01624	0.00782877
cg11939631	chr5	179550405	179550406	+	RUFY1	TSS200	-1.18021	0.0404069
cg01754041	chr11	18115608	18115609	-	SAA3P	Body	-1.16173	0.00717187
cg02393264	chr4	52945266	52945267	-	SCFD2	Body	1.12208	0.0336204
ch.5.1225211R	chr5	65005002	65005003	+	SDCCAG10	Body	-1.20425	0.0381931
cg14875131	chr5	64768891	64768892	-	SDCCAG10;SFRS12IP1	TSS200;TSS1500	-1.15928	0.0295139
cg10153210	chr1	243481388	243481389	-	SDCCAG8	Body	1.01677	0.0353497
cg03650730	chr2	241315328	241315329	-	SEPT2;HDLBP	1stExon;5'UTR;TSS1500	-1.09549	0.0322855
cg14128925	chr3	167734611	167734612	+	SERPINI1;PDCD10	TSS1500;5'UTR	-1.02073	0.0253079
cg11724726	chr10	50604354	50604355	+	SGMS1	5'UTR	-1.01762	0.0308838
cg08882774	chr16	28863784	28863785	-	SH2B1	1stExon;5'UTR;TSS1500;TSS200	-1.04747	0.027968
cg16631096	chr15	48963475	48963476	+	SHC4	TSS200	-1.04106	0.0156695
cg07959574	chr4	42399039	42399040	+	SHISA3	Body	-1.26865	0.0114492
cg05225431	chr5	55308379	55308380	-	SKIV2L2;DHX29	Body;TSS1500	-1.16762	0.00973448
cg14307212	chr15	34318808	34318809	-	SLC12A6	Body;5'UTR;1stExon	-1.02235	0.0303534
cg04332235	chr6	73654156	73654157	-	SLC17A5	TSS200	-1.02994	0.0489619
cg25612391	chr19	19105642	19105643	-	SLC25A42	Body	-1.06186	0.0185147
cg01534240	chr12	46218243	46218244	-	SLC38A1	Body	-1.09481	0.00966666
cg08129561	chr12	51473958	51473959	+	SLC4A8	Body	1.05636	0.0144049
cg05209527	chr2	27212967	27212968	-	SLC5A6;C2orf28	TSS1500;Body;5'UTR	-1.12376	0.0351677
cg18304819	chr5	102499343	102499344	+	SLCO6A1	TSS1500	1.04907	0.0330814
cg13267486	chrX	145820755	145820756	+	SLITRK2	TSS1500;5'UTR	-1.16349	0.0190635
cg22227058	chr5	160419112	160419113	+	SLU7	1stExon;5'UTR	-1.01064	0.0146987
cg19684296	chr15	66716176	66716177	-	SMAD6	Body	-1.05552	0.0451326
cg13467780	chr1	235129050	235129051	+	SNORA14B;TOMM20	TSS1500;TSS200	-1.22957	0.0471025
cg25536617	chr6	7590018	7590019	-	SNRNP48	TSS200	-1.13044	0.0323194
cg03425163	chr13	24097361	24097362	-	SPATA13	Body	-1.23822	0.0155545
cg00778059	chr13	24160603	24160604	-	SPATA13	TSS200	-1.03677	0.0171536
cg19379924	chr3	9249701	9249702	+	SRGAP3	TSS200	-1.16809	0.0222921
cg18278184	chr10	69087674	69087675	-	SRGN	TSS1500	-1.00296	0.0170329
cg21469359	chr17	29930958	29930959	-	SSH2;EFCAB5	TSS1500;5'UTR	-1.03281	0.0295201
cg22617819	chr1	43913110	43913111	+	ST3GAL3	Body	-1.08486	0.0148287
cg16184370	chr5	111562481	111562482	+	STARD4-AS1	Body	-1.08043	0.0434871
cg23385938	chr8	73746087	73746088	+	STAU2	5'UTR	-1.26198	0.0401154
cg22701078	chr1	25905165	25905166	-	STMN1	5'UTR	-1.31508	0.0172467
cg07160630	chr14	52730590	52730591	+	STYX	Body	-1.00546	0.0157751
cg27185726	chr20	47666828	47666829	-	SULF2	Body	1.07442	0.0499741
cg02289438	chr22	38754869	38754870	+	SUN2	5'UTR	-1.39466	0.012441
cg01191262	chr12	79302476	79302477	+	SYT1	Body	-1.03697	0.0122962
cg06498773	chr7	27739802	27739803	-	TAX1BP1	TSS1500	-1.08941	0.0423449
cg04165120	chr20	462687	462688	-	TBC1D20	TSS200	-1.03256	0.0329353
cg06113552	chr1	54096716	54096717	+	TCEANC2	3'UTR;Body	-1.56723	0.0164721
cg10827479	chr1	152088887	152088888	+	TCHHL1	5'UTR	1.16135	0.0269692
cg23330543	chr6	46687953	46687954	-	TDRD6	5'UTR;1stExon	-1.0188	0.0168386
cg07092448	chr1	151790737	151790738	+	TDRKH	TSS1500	-1.02666	0.0292301
cg05848320	chr12	56449588	56449589	-	TIMELESS	TSS200	-1.05876	0.0418034
cg25367691	chr4	186069170	186069171	-	TLR3	1stExon;5'UTR	-1.07788	0.0348123
cg12020433	chr15	42274145	42274146	-	TMEM87A;GANC	TSS1500;TSS200	-1.21731	0.0152593
cg22144990	chr21	44089658	44089659	-	TRAPPC10	Body	-1.0506	0.0169449
cg04699104	chr2	12718786	12718787	-	TRIB2	Body	-1.0734	0.0167913
cg00133289	chr11	5689759	5689760	-	TRIM22	1stExon;5'UTR	-1.00921	0.046751
cg05668405	chr6	28922867	28922868	-	TRIM27	Body	-1.03479	0.0253445
cg23027402	chr6	30336028	30336029	-	TRIM39	Body	1.31246	0.0288553
cg03208974	chr5	14190465	14190466	+	TRIO	Body	-1.02611	0.00751575
cg10821976	chr1	231613109	231613110	-	TSNAX-DISC1	Body	-1.01656	0.0187989
cg05668429	chr12	43806630	43806631	+	TWF1	TSS1500	-1.21061	0.0148287
cg21635584	chr3	69080578	69080579	+	UBA3	TSS1500	-1.12075	0.0235558
cg03574000	chr4	102825842	102825843	+	UBE2D3	Body	-1.16685	0.00849845
cg13930643	chr9	83708731	83708732	-	UBQLN1	TSS1500	-1.10269	0.0290622
cg14352442	chr2	169827687	169827688	-	UBR3	1stExon	-1.19506	0.0229028
ch.8.841871F	chr8	35577417	35577418	+	UNC5D	Body	-1.08144	0.0137988
cg27296835	chr17	60229748	60229749	-	USP32	Body	1.00034	0.0130157
cg27468941	chr7	159140691	159140692	-	VIPR2	Body	-1.02541	0.0277105
cg09922092	chr8	99156529	99156530	-	VPS13B	ExonBnd;Body	1.25502	0.0193211
cg00155167	chr8	99013603	99013604	-	VPS13B	5'UTR	-1.07885	0.0295942
cg08314666	chr10	112791254	112791255	-	VTI1A	Body	1.01555	0.0373623
ch.4.1647744F	chr4	84845089	84845090	+	WDFY3	Body	-1.12224	0.0263004
cg25694966	chr5	77492602	77492603	+	WDR41	TSS200	-1.15549	0.0277957
cg18107960	chr5	77491567	77491568	+	WDR41	Body	-1.14416	0.0370053
cg14298807	chr3	55489014	55489015	-	WNT5A	TSS1500	1.79647	0.0332712
cg11609007	chr10	27153888	27153889	+	YME1L1;MASTL	Body;TSS1500	-1.07051	0.0150991
cg07284788	chr6	157536249	157536250	-	ZDHHC14	Body	-1.11103	0.0273067
cg06115039	chr13	21436449	21436450	-	ZDHHC20	Body;5'UTR	-1.4769	0.0183304
cg26374058	chr20	52151644	52151645	+	ZFP64	3'UTR;Body	1.13948	0.0449527
cg01108057	chr4	112636645	112636646	+	ZGRF1;LARP7	5'UTR;TSS1500	-1.15244	0.0320894
cg21906335	chr19	43984117	43984118	-	ZNF155	TSS200	-1.62838	0.0247606
cg08584628	chr5	178859874	178859875	+	ZNF354B	TSS200	-1.0441	0.0185182
ch.19.841535R	chr19	19813147	19813148	+	ZNF506	Body	-1.03797	0.0448845
cg22452410	chr10	96129915	96129916	+	ZNF518A	1stExon;TSS200;5'UTR	-1.08859	0.00959787
cg20320494	chr4	124350	124351	+	ZNF718	Body	1.65667	0.030148
cg19819404	chr4	124403	124404	+	ZNF718	TSS200;Body	1.40493	0.0316461
cg22831726	chr4	124433	124434	-	ZNF718	TSS200;Body	1.76972	0.0370041
cg12717203	chr4	124460	124461	-	ZNF718	Body	1.89408	0.0375658
cg21149944	chr4	124462	124463	-	ZNF718	TSS200;Body	1.7735	0.0412917
cg05189918	chr6	35264256	35264257	-	ZNF76	5'UTR	-1.04038	0.0195054
cg24577193	chr1	77682711	77682712	+	ZZZ3	TSS200	-1.11599	0.00928456
cg12715569	chr11	20132637	20132638	+			-1.12961	0.00487038
cg08660938	chr1	161540381	161540382	-			-1.26658	0.00730486
cg26367799	chr19	15971738	15971739	+			-1.03586	0.00730486
cg03210388	chr1	44731197	44731198	+			-1.03047	0.00751575
cg17598923	chr5	101783380	101783381	-			-1.0552	0.00782877
ch.10.20960905R	chr10	20631970	20631971	+			-1.3593	0.00782877
cg00074735	chr2	20868598	20868599	-			-1.37428	0.0089131
cg26351918	chr11	75215538	75215539	+			-1.49181	0.00951862
cg05796475	chr3	29026368	29026369	+			-1.00886	0.00973448
cg26812411	chr11	129280387	129280388	+			-1.00527	0.00973448
cg20491579	chr12	130014644	130014645	+			-1.04197	0.00999974
cg02458406	chr1	163757853	163757854	+			-2.01273	0.0108377
cg25399239	chr6	138691955	138691956	-			-1.33452	0.0115107
cg20993222	chr6	29017229	29017230	-			-1.11941	0.0115107
ch.10.1915679F	chr10	90132083	90132084	+			-1.02213	0.0115464
ch.15.62766193F	chr15	64686941	64686942	+			-1.0221	0.0122337
cg24461183	chr9	82492522	82492523	-			-1.49655	0.0130644
ch.X.94260649R	chrX	95118994	95118995	+			-1.17662	0.0134566
ch.17.458890R	chr17	13646874	13646875	+			-1.1256	0.014343
cg25843873	chr17	1204084	1204085	+			-1.01893	0.0143705
cg08346795	chr10	30606596	30606597	-			-1.09627	0.0145288
cg21074594	chr11	43644225	43644226	-			-1.25757	0.0145851
cg21411084	chr6	13771169	13771170	-			-1.47724	0.0146171
cg00499201	chr7	152903505	152903506	+			-3.32089	0.0152593
cg14751721	chr1	232655591	232655592	+			-1.07253	0.015411
cg19681982	chr8	60909144	60909145	+			-1.13233	0.0155538
cg14908245	chr8	23761667	23761668	+			-1.50396	0.0156845
cg11117864	chr15	66903812	66903813	+			-1.0323	0.0158364
cg13716585	chr14	22448817	22448818	+			-1.18499	0.0164082
ch.15.72993206F	chr15	74913812	74913813	+			-1.23928	0.0165595
cg21114713	chr1	121458874	121458875	-			-1.11768	0.0166966
cg06416075	chr1	8117720	8117721	-			-1.01149	0.0169979
cg06864789	chr6	138691855	138691856	+			-1.65341	0.0171608
cg10520349	chr10	3829042	3829043	-			-1.13419	0.0173264
cg04873927	chr1	109100743	109100744	-			-1.16885	0.017387
ch.15.865366R	chr15	61338165	61338166	+			-1.29724	0.0177799
ch.12.76556427R	chr12	77638516	77638517	+			-1.15545	0.0182192
cg20868901	chr16	25276726	25276727	+			-1.0786	0.0185592
cg04826345	chr13	22041195	22041196	-			-1.07454	0.018596
cg07673904	chr2	39913379	39913380	+			1.03057	0.0188823
cg14413050	chr13	22041006	22041007	+			-1.01339	0.0196723
cg03950599	chr19	48195162	48195163	+			-1.04781	0.0197989
cg17140441	chr15	90669279	90669280	-			1.04821	0.0204208
cg04496059	chr1	232211089	232211090	+			-1.28607	0.0205177
cg00737571	chr12	114697859	114697860	+			-1.01306	0.0210361
cg15622799	chr12	116660351	116660352	-			-1.27357	0.0219658
cg07834276	chr9	99531662	99531663	+			1.07291	0.0223736
cg01460940	chr14	100861709	100861710	+			-1.05233	0.0227511
cg20620047	chr6	25992915	25992916	-			-1.14853	0.0231525
ch.X.703923F	chrX	43462813	43462814	+			-1.14347	0.0233191
cg14889783	chr21	44495321	44495322	+			-1.28976	0.0235966
ch.1.82351666F	chr1	82113394	82113395	+			-1.16019	0.0237185
cg09474156	chr17	8125630	8125631	+			-1.12561	0.0242349
cg01555183	chr3	134067827	134067828	-			-1.07414	0.0243282
cg24718071	chr5	13994902	13994903	-			-1.11935	0.0245852
cg21735741	chr3	80770337	80770338	-			-1.40472	0.0246243
cg23170049	chr2	139827268	139827269	-			1.19521	0.0247797
ch.12.29902758F	chr12	29858558	29858559	+			-1.10736	0.0248427
cg17715855	chr7	46751596	46751597	+			1.0364	0.0250256
cg10328783	chr16	83919172	83919173	+			-1.05083	0.0254783
cg25822783	chr12	132474240	132474241	-			-1.1732	0.0254966
cg04356381	chr6	25050560	25050561	+			-1.06209	0.0256845
ch.3.44870121R	chr3	44853625	44853626	+			-1.09634	0.0258912
cg20992415	chr6	73585713	73585714	-			-1.08868	0.0261682
cg23199886	chr2	106582588	106582589	-			-1.04478	0.0263204
cg16731620	chr15	65295887	65295888	-			-1.07656	0.0264188
cg24504307	chr6	134641958	134641959	-			1.10852	0.0265968
ch.4.157898783F	chr4	156758181	156758182	+			-1.00997	0.0268042
cg11203397	chr13	46296319	46296320	-			-1.24561	0.026866
cg13003350	chr6	27862722	27862723	-			-1.0007	0.0268759
cg16783745	chr8	119867290	119867291	+			-1.12878	0.0269323
cg11321802	chr9	18438847	18438848	+			-1.00825	0.0278347
cg00420327	chr13	113292235	113292236	+			-1.17088	0.0285158
cg26739149	chr17	81023550	81023551	+			-1.02838	0.0296085
ch.8.1981758F	chr8	97408582	97408583	+			-1.01355	0.0297804
cg00258199	chr17	3146326	3146327	+			1.2283	0.030033
cg16306629	chr8	118116439	118116440	-			-1.5312	0.0300524
ch.1.5843844F	chr1	5861197	5861198	+			-1.05527	0.0301407
cg18136963	chr6	138692009	138692010	+			-1.3281	0.0304181
ch.11.109687686R	chr11	110311751	110311752	+			-1.00297	0.0312753
cg01927921	chr5	3787792	3787793	-			-1.09892	0.0318418
cg15547143	chr10	87657578	87657579	-			1.10783	0.0329556
ch.1.180997836R	chr1	182762078	182762079	+			-1.04232	0.0329556
cg03351510	chr1	29586933	29586934	+			-1.18337	0.0334902
ch.16.1427106R	chr16	65863506	65863507	+			-1.01071	0.0336244
cg05945230	chr17	12522450	12522451	-			-1.09445	0.0338571
cg20758756	chr18	9321562	9321563	+			-1.26062	0.0341711
cg07099606	chr12	132474550	132474551	+			-1.11291	0.0342412
cg14182338	chr5	146533496	146533497	-			-1.38782	0.0344287
cg06589199	chr2	794749	794750	-			-1.94612	0.0345441
cg03070989	chr19	33820577	33820578	-			-1.25629	0.0347524
cg12033692	chr17	76826808	76826809	-			-1.32461	0.0348783
cg10992360	chr7	24769770	24769771	+			1.1054	0.0349799
cg11622164	chr5	58500135	58500136	+			-1.2911	0.035945
cg23083366	chr12	69331140	69331141	-			-1.11844	0.0373678
ch.9.1865022F	chr9	117771207	117771208	+			-1.02732	0.0382864
cg01707885	chr14	106816316	106816317	+			1.1805	0.0390938
ch.6.19775382R	chr6	19667172	19667173	+			-1.22294	0.0391729
cg15343157	chr6	15936715	15936716	-			-1.26499	0.0394406
cg24186915	chr10	133024630	133024631	+			-1.06973	0.039886
cg07718041	chr2	173900745	173900746	+			1.05613	0.0398998
cg18946787	chr12	132475635	132475636	+			-1.09703	0.0404196
cg01352653	chr15	66959619	66959620	+			-1.19003	0.0407406
cg18348178	chr20	62301270	62301271	-			-1.19909	0.0414262
cg20145285	chrX	120213874	120213875	+			-1.21857	0.0418026
cg11862180	chr2	172513904	172513905	+			-1.20167	0.0422411
cg05792650	chr7	151204825	151204826	-			-2.38547	0.0424735
cg01063413	chr5	32177775	32177776	-			2.25136	0.0436027
cg19575244	chr6	156772951	156772952	+			1.0362	0.0437768
cg10937652	chr14	49862248	49862249	-			-1.02462	0.0441541
cg05387232	chr16	86714399	86714400	-			-1.64108	0.0444336
cg16138161	chr6	27668112	27668113	+			-2.11594	0.0448222
cg03987154	chr17	74072256	74072257	-			-1.21995	0.0496592

## Sheet: Table_S6
Supplemental Table 6. Cell-type fraction means for Konzo cases and controls. Standard deviation (sd) was calculated for each mean. Column headers include: cell type (CellType), cohort specifics (Condition), mean (Mean), standard deviation (sd), and Upper (mean+sd) and Lower (mean-sd) bounds, and p-value (WilcoxTest.pvalue)
CellType	Condition	Mean	sd	Upper	Lower	WilcoxTest.pvalue
Cd8T	Control	0.204871	0.0482922	0.253164	0.156579	0.3045
Cd8T	Konzo	0.188089	0.0353651	0.223454	0.152724
Cd4T	Control	0.184312	0.0590511	0.243363	0.12526	0.8091
Cd4T	Konzo	0.179755	0.0627102	0.242465	0.117045
NK	Control	0.0957343	0.0285676	0.124302	0.0671668	0.9556
NK	Konzo	0.0964385	0.0261344	0.122573	0.0703041
Bcell	Control	0.113581	0.0400565	0.153637	0.0735244	0.752
Bcell	Konzo	0.115777	0.0241388	0.139915	0.0916377
Mono	Control	0.110728	0.021835	0.132563	0.0888935	0.07957
Mono	Konzo	0.0925052	0.0259856	0.118491	0.0665196
Neu	Control	0.408939	0.141527	0.550466	0.267412	0.423
Neu	Konzo	0.426947	0.0990145	0.525961	0.327933

## Sheet: Table_S7
Supplemental Table 7. Output significantly enriched GO Terms. Threshold for significance: p-value < 0.05. Column headers include the GO ID (ID), GO Term Description (GO Description), absolute log10 p-value (abs_log10_pval), log10 p-value (log10_pval), p-value (pval), and genes associated with GO ID (genes).
ID	GO Description	abs_log10_pval	log10_pval	pval	genes
GO:0032272	negative regulation of protein polymerization	2.8632	-2.8632	0.00137025	STMN1;TWF1
GO:0051261	protein depolymerization	2.7517	-2.7517	0.00177133	STMN1;TWF1
GO:0032781	positive regulation of ATPase activity	2.4613	-2.4613	0.003457	DYNC1I2;DNAJC24
GO:0070317	negative regulation of G0 to G1 transition	2.4137	-2.4137	0.00385745	CBX3;EHMT2
GO:1902531	regulation of intracellular signal transduction	2.4015	-2.4015	0.00396734	AKAP12;TTC5;EHMT2;WNT5A;GBP1
GO:0043462	regulation of ATPase activity	2.3471	-2.3471	0.00449676	OXA1L;DNAJC24
GO:0032675	regulation of interleukin-6 production	2.3056	-2.3056	0.00494766	WNT5A;MYD88
GO:0019395	fatty acid oxidation	2.158	-2.158	0.00695024	CYP4V2;ACAA1
GO:0045333	cellular respiration	2.0479	-2.0479	0.00895571	OXA1L;LYRM7
GO:0000956	nuclear-transcribed mRNA catabolic process	2.0268	-2.0268	0.00940156	EXOSC5;RPS8;PNRC1
GO:0016101	diterpenoid metabolic process	1.9777	-1.9777	0.0105269	CYP4V2;ARID4A
GO:0031346	positive regulation of cell projection organization	1.9644	-1.9644	0.0108543	WNT5A;TWF1
GO:0060337	type I interferon signaling pathway	1.9384	-1.9384	0.0115239	IFI35;MYD88
GO:0006364	rRNA processing	1.8524	-1.8524	0.0140475	EXOSC5;RPS8;SKIV2L2
GO:0050729	positive regulation of inflammatory response	1.8423	-1.8423	0.014378	WNT5A;MYD88
GO:0006621	protein retention in ER lumen	1.8266	-1.8266	0.0149073	OS9
GO:0046116	queuosine metabolic process	1.8266	-1.8266	0.0149073	PDCL
GO:2000178	negative regulation of neural precursor cell proliferation	1.8266	-1.8266	0.0149073	WNT5A
GO:2000576	positive regulation of microtubule motor activity	1.8266	-1.8266	0.0149073	DYNC1I2
GO:0014819	regulation of skeletal muscle contraction	1.8266	-1.8266	0.0149073	KCNJ2
GO:0019439	aromatic compound catabolic process	1.8266	-1.8266	0.0149073	ACAA1
GO:0042455	ribonucleoside biosynthetic process	1.8266	-1.8266	0.0149073	PDCL
GO:0001523	retinoid metabolic process	1.8201	-1.8201	0.0151321	CYP4V2;ARID4A
GO:0021515	cell differentiation in spinal cord	1.7602	-1.7602	0.01737	MDGA1
GO:0042178	xenobiotic catabolic process	1.7602	-1.7602	0.01737	ACAA1
GO:0090037	positive regulation of protein kinase C signaling	1.7602	-1.7602	0.01737	WNT5A
GO:0042537	benzene-containing compound metabolic process	1.7027	-1.7027	0.019829	ACAA1
GO:1904861	excitatory synapse assembly	1.7027	-1.7027	0.019829	WNT5A
GO:0034475	U4 snRNA 3'-end processing	1.7027	-1.7027	0.019829	EXOSC5
GO:0015939	pantothenate metabolic process	1.7027	-1.7027	0.019829	SLC5A6

## Sheet: Table_S8
Supplemental Table 8. Targeted methylation analysis results. ProbeID: Illumina probe IDs; Genes: Associated genes; Transcripts: Associated transcripts; Chromosome: chromosomal position; Region: Regions in the chromosome that get affected; %MethylationDifference: Difference in methylation percentage; logFC: Difference in log (base 2) fold change; p-value: associated p-value.
ProbeID	Genes	Transcripts	Chromosome	Region	%MethylationDifference	log FC	p-value
cg15892964	AKAP12 - ASY3771	AKAP12.90439	Chr6:151325405	Intron 3	14.4	1.17826	0.027942
cg04221606	AKAP12 - ASY3771	AKAP12.90451	Chr6:151325417	Intron 3	11.2831	1.14942	0.032652
cg18245460	AKAP12 - ASY3772	AKAP12.90550	Chr6:151325516	Intron 3	4.5609	1.75825	0.021211
cg25855249	AKAP12 - ASY3774	AKAP12.90716	Chr6:151325682	Intron 3	6.77341	1.93171	0.048891
cg03482946	CAMK1D - ASY3796	CAMK1D.489756	Chr10:12834237	Intron 3	-36.233	-0.71325	0.003974
cg14078231	CASP9 - ASY3783	CASP9.5189	Chr1:15524107	Intron 1	-0.0471173	-0.3282	0.678557
cg12028499	CDH10 - ASY3818	CDH10.156472	Chr5:24493507	Intron 9	9.66977	0.212165	0.637757
cg25572812	CDH10 - ASY3818	DNAJC24.5243	Chr11:31370102	Intron 1	-0.00225406	-0.00225	0.988315
cg19086603	F7 - ASY3793	F7.18054	Chr13:113118844	Intron 8	-26.3565	-0.46294	0.030106
cg10247864	H2BC18 - ASY3799	H2BC18.5700	Chr1:149811675	Intron 1	0.358601	0.010405	0.810812
cg06171787	MRPL16 - ASY3789	MRPL16.4761	Chr11:59811018	5-Upstream	-0.131147	-0.06689	0.897901
cg01129886	NOL4L - ASY3798	NOL4L.105018	Chr20:32484873	Intron 4	0.128892	0.343026	0.484327
cg09618380	NUDT6 - ASY3817	NUDT6.9025	Chr4:122918573	Intron 1	0.334242	0.004978	0.178207
cg19548283	PSMA3-AS1 - ASY3797	PSMA3AS1.5464	Chr14:58297666	Intron 1	0.0791348	1.07467	0.26105
cg22701078	STMN1 - ASY3800	STMN1.6254	Chr1:25905166	Intron 1	-0.0792689	-0.3538	0.472391
cg14859874	UBAP2L - ASY3792	UBAP2L.49835	Chr1:154265789	Intron 24	-17.6194	-1.65975	0.081798
cg20320494	ZNF718 - ASY3813	ZNF718.4850	Chr4:124349	5-Upstream	16.6447	1.59109	0.130994
cg19819404	ZNF718 - ASY3813	ZNF718.4903	Chr4:124402	5-Upstream	15.1997	1.56357	0.110491
cg22831726	ZNF718 - ASY3813	ZNF718.4933	Chr4:124432	5-Upstream	14.0119	1.56311	0.13073
cg22831726	ZNF718 - ASY3813	ZNF718.4960	Chr4:124459	5-Upstream	14.4171	1.81066	0.133493
cg21149944	ZNF718 - ASY3813	ZNF718.4962	Chr4:124461	5-Upstream	13.666	1.846	0.13417
cg10197305	ZNF718 - ASY3814	ZNF718.5730	Chr4:125229	Intron 1	15.6568	2.33958	0.046227
cg05388281	ZNF718 - ASY3815	ZNF718.6123	Chr4:125622	Intron 1	24.4674	1.71219	0.035666
